# Supplementary material for: Glyoxylate Shunt and Pyruvate-to-Acetoin Shift Are Specific Stress Responses Induced by Colistin and Ceragenin CSA-13 in Enterobacter hormaechei ST89
Source: Microbiol Spectr. 2023 Jun 20;11(4):e01215-23. doi: 10.1128/spectrum.01215-23 (PMC10434160; doi:10.1128/spectrum.01215-23)
Supplement: Supplemental file 3 — Tables S1 to S4. Download spectrum.01215-23-s0003.xlsx, XLSX file, 0.09 MB [file spectrum.01215-23-s0003.xlsx]

## Sheet: Table S1
Table S1. Characteristics of the up-regulated genes in Eh2436ColR isolate, the genes shared with Eh4236Csa14R are highlighted in yellow; functional annotation of the protein sequences was performed with eggNOG-mapper v2 tool (15).
Locus tag	Fold change	Gene name	Protein name	Description	KEGG_ko	COG_category	GOs	EC	KEGG_ko	KEGG_Pathway	KEGG_Module	KEGG_Reaction	KEGG_rclass	BRITE	KEGG_TC	CAZy	BiGG_Reaction	PFAMs
N5F16_00060	5.63	MFS transporter	MFS transporter	Major facilitator superfamily	ko:K03535,ko:K08194	G	GO:0003674,GO:0005215,GO:0005575,GO:0005623,GO:0005886,GO:0006810,GO:0006811,GO:0006820,GO:0008150,GO:0015711,GO:0016020,GO:0016021,GO:0022857,GO:0031224,GO:0044425,GO:0044464,GO:0051179,GO:0051234,GO:0055085,GO:0071702,GO:0071944	-	ko:K03535,ko:K08194	-	-	-	-	ko00000,ko02000	2.A.1.14.1,2.A.1.14.7	-	iECO103_1326.ECO103_4467	MFS_1
N5F16_01150	2.44	OmpA family lipoprotein	OmpA family lipoprotein	Belongs to the ompA family	ko:K12216	M	-	-	ko:K12216	-	-	-	-	ko00000,ko02044	3.A.7.9.1	-	-	Gly-zipper_Omp,Gly-zipper_YMGG,OmpA
N5F16_01175	32.61	MFS transporter	MFS transporter	Major facilitator superfamily	ko:K08177	P	GO:0005575,GO:0005623,GO:0005886,GO:0007154,GO:0008150,GO:0009605,GO:0009987,GO:0009991,GO:0016020,GO:0031667,GO:0031668,GO:0031669,GO:0044464,GO:0050896,GO:0051716,GO:0071496,GO:0071944	-	ko:K08177	-	-	-	-	ko00000,ko02000	2.A.1.11	-	-	MFS_1
N5F16_02860	6.75	mgtA	magnesium-translocating P-type ATPase	P-type ATPase	ko:K01531,ko:K12955	P	GO:0003674,GO:0003824,GO:0005215,GO:0005575,GO:0005622,GO:0005623,GO:0005886,GO:0005887,GO:0006810,GO:0006811,GO:0006812,GO:0008150,GO:0008324,GO:0015075,GO:0015318,GO:0015399,GO:0015405,GO:0016020,GO:0016021,GO:0016462,GO:0016787,GO:0016817,GO:0016818,GO:0016887,GO:0017111,GO:0019829,GO:0022804,GO:0022853,GO:0022857,GO:0022890,GO:0031224,GO:0031226,GO:0034220,GO:0042623,GO:0042625,GO:0042626,GO:…	3.6.3.2	ko:K01531,ko:K12955	-	-	-	-	ko00000,ko01000	3.A.3.24,3.A.3.4	-	iSF_1195.SF4248	Cation_ATPase_C,Cation_ATPase_N,E1-E2_ATPase,Hydrolase
N5F16_03225	2.35	amidohydrolase	amidohydrolase	hydrolase activity, acting on carbon-nitrogen (but not peptide) bonds	-	S	-	-	-	-	-	-	-	-	-	-	-	Amidohydro_3
N5F16_03370	40.15	YfaZ family protein	YfaZ family protein	YfaZ precursor	-	S	-	-	-	-	-	-	-	-	-	-	-	YfaZ
N5F16_03600	3.67	patatin family protein	patatin family protein	Patatin-like phospholipase	-	S	GO:0003674,GO:0003824,GO:0006950,GO:0006974,GO:0008150,GO:0009987,GO:0016787,GO:0033554,GO:0050896,GO:0051716	-	-	-	-	-	-	-	-	-	-	Patatin
N5F16_04635	4.38	nlpE	envelope stress response activation lipoprotein NlpE	NlpE C-terminal OB domain	ko:K06079	M	GO:0003674,GO:0005488,GO:0005515,GO:0005575,GO:0005623,GO:0008150,GO:0009279,GO:0010810,GO:0016020,GO:0019867,GO:0030155,GO:0030312,GO:0030313,GO:0031975,GO:0042802,GO:0044462,GO:0044464,GO:0050789,GO:0065007,GO:0071944	-	ko:K06079	ko01503,map01503	-	-	-	ko00000,ko00001	-	-	-	META,NlpE,NlpE_C
N5F16_05435	2.03	hypothetical protein	hypothetical protein	-	-	-	-	-	-	-	-	-	-	-	-	-	-	-
N5F16_05515	2.56	tomB	Hha toxicity modulator TomB	Biofilm formation regulator YbaJ	ko:K19162	S	GO:0003674,GO:0003676,GO:0003677,GO:0005488,GO:0008150,GO:0009987,GO:0042710,GO:0044010,GO:0044764,GO:0051704,GO:0097159,GO:1901363	-	ko:K19162	-	-	-	-	ko00000,ko02048	-	-	-	YbaJ
N5F16_05890	2.47	DUF1158 domain-containing protein	DUF1158 domain-containing protein	Membrane	-	S	-	-	-	-	-	-	-	-	-	-	-	DUF1158
N5F16_05895	22.24	cation-transporting P-type ATPase	cation-transporting P-type ATPase	ATPase, P-type (transporting), HAD superfamily, subfamily IC	ko:K01537	P	-	3.6.3.8	ko:K01537	-	-	-	-	ko00000,ko01000	3.A.3.2	-	-	Cation_ATPase,Cation_ATPase_C,Cation_ATPase_N,E1-E2_ATPase,Hydrolase,Hydrolase_3
N5F16_05900	18.93	efflux RND transporter periplasmic adaptor subunit	efflux RND transporter periplasmic adaptor subunit	Belongs to the membrane fusion protein (MFP) (TC 8.A.1) family	-	M	-	-	-	-	-	-	-	-	-	-	-	Biotin_lipoyl_2,HlyD_D23
N5F16_05905	5.26	efflux RND transporter permease subunit	efflux RND transporter permease subunit	MMPL family	ko:K03296	P	-	-	ko:K03296	-	-	-	-	ko00000	2.A.6.2	-	-	ACR_tran
N5F16_05955	5.8	budA	acetolactate decarboxylase	Alpha-acetolactate decarboxylase	ko:K01575	H	-	4.1.1.5	ko:K01575	ko00650,ko00660,map00650,map00660	-	R02948	RC00812	ko00000,ko00001,ko01000	-	-	-	AAL_decarboxy
N5F16_06330	27.06	pagP	lipid IV(A) palmitoyltransferase PagP	Transfers a palmitate residue from the sn-1 position of a phospholipid to the N-linked hydroxymyristate on the proximal unit of lipid A or its precursors	ko:K12973	M	GO:0003674,GO:0003824,GO:0005575,GO:0005623,GO:0005975,GO:0006629,GO:0006643,GO:0006644,GO:0006664,GO:0006793,GO:0006796,GO:0008150,GO:0008152,GO:0008374,GO:0008610,GO:0008654,GO:0009058,GO:0009245,GO:0009247,GO:0009279,GO:0009311,GO:0009312,GO:0009987,GO:0016020,GO:0016051,GO:0016409,GO:0016416,GO:0016740,GO:0016746,GO:0016747,GO:0019637,GO:0019867,GO:0030312,GO:0030313,GO:0031975,GO:0044237,GO:…	2.3.1.251	ko:K12973	ko01503,ko05133,map01503,map05133	M00724	R11223	RC00037,RC00041	ko00000,ko00001,ko00002,ko01000,ko01005	-	-	iEC042_1314.EC042_0658,iECO111_1330.ECO111_0653,iECSE_1348.ECSE_0690,iEcolC_1368.EcolC_3022	PagP
N5F16_06630	5.85	kdpB	potassium-transporting ATPase subunit KdpB	Part of the high-affinity ATP-driven potassium transport (or Kdp) system, which catalyzes the hydrolysis of ATP coupled with the electrogenic transport of potassium into the cytoplasm. This subunit is responsible for energy coupling to the transport system	ko:K01547	P	GO:0003674,GO:0003824,GO:0005215,GO:0005575,GO:0005623,GO:0005886,GO:0005887,GO:0006810,GO:0006811,GO:0006812,GO:0006813,GO:0008150,GO:0008324,GO:0008556,GO:0009987,GO:0015075,GO:0015077,GO:0015079,GO:0015318,GO:0015399,GO:0015405,GO:0015662,GO:0015672,GO:0016020,GO:0016021,GO:0016462,GO:0016787,GO:0016817,GO:0016818,GO:0016887,GO:0017111,GO:0019829,GO:0022804,GO:0022853,GO:0022857,GO:0022890,GO:…	3.6.3.12	ko:K01547	ko02020,map02020	-	-	-	ko00000,ko00001,ko01000	3.A.3.7	-	iECNA114_1301.ECNA114_0634,iECSF_1327.ECSF_0632	E1-E2_ATPase,Hydrolase
N5F16_07040	4.56	Bax inhibitor-1/YccA family protein	Bax inhibitor-1/YccA family protein	Belongs to the BI1 family	ko:K06890	S	GO:0005575,GO:0005623,GO:0005886,GO:0016020,GO:0044464,GO:0071944	-	ko:K06890	-	-	-	-	ko00000	-	-	-	Bax1-I
N5F16_07180	5.84	ompX	outer membrane protein OmpX	PFAM virulence-related outer membrane protein	ko:K11934	M	GO:0005575,GO:0005623,GO:0009279,GO:0016020,GO:0019867,GO:0030312,GO:0030313,GO:0031975,GO:0044462,GO:0044464,GO:0071944	-	ko:K11934	-	-	-	-	ko00000,ko02000	1.B.6.2.1	-	-	Ail_Lom,OMP_b-brl
N5F16_07220	2.72	aldo/keto reductase	aldo/keto reductase	aldo keto reductase	-	C	-	-	-	-	-	-	-	-	-	-	-	Aldo_ket_red
N5F16_07250	12.6	efflux RND transporter periplasmic adaptor subunit	efflux RND transporter periplasmic adaptor subunit	Belongs to the membrane fusion protein (MFP) (TC 8.A.1) family	ko:K02005,ko:K13888	M	-	-	ko:K02005,ko:K13888	-	M00709	-	-	ko00000,ko00002,ko02000	8.A.1	-	-	Biotin_lipoyl_2,HlyD_3,HlyD_D23
N5F16_07255	6.68	MacB family efflux pump subunit	MacB family efflux pump subunit	Part of the tripartite efflux system MacAB-TolC. MacB is a non-canonical ABC transporter that contains transmembrane domains (TMD), which form a pore in the inner membrane, and an ATP-binding domain (NBD), which is responsible for energy generation. Confers resistance against macrolides	ko:K05685	V	-	-	ko:K05685	ko02010,map02010	M00709	-	-	ko00000,ko00001,ko00002,ko01000,ko02000	3.A.1.122.1,3.A.1.122.12	-	-	ABC_tran,FtsX,MacB_PCD
N5F16_07260	6.23	efflux transporter outer membrane subunit	efflux transporter outer membrane subunit	Membrane	-	M	-	-	-	-	-	-	-	-	-	-	-	OEP
N5F16_07385	2.89	dacC	serine-type D-Ala-D-Ala carboxypeptidase	Belongs to the peptidase S11 family	ko:K07258	M	GO:0000270,GO:0003674,GO:0003824,GO:0004175,GO:0004180,GO:0005488,GO:0005575,GO:0005623,GO:0005886,GO:0005887,GO:0006022,GO:0006023,GO:0006024,GO:0006508,GO:0006807,GO:0008144,GO:0008150,GO:0008152,GO:0008233,GO:0008238,GO:0008360,GO:0008658,GO:0009058,GO:0009059,GO:0009252,GO:0009273,GO:0009987,GO:0016020,GO:0016021,GO:0016787,GO:0019538,GO:0022603,GO:0022604,GO:0030203,GO:0031224,GO:0031226,GO:…	3.4.16.4	ko:K07258	ko00550,ko01100,map00550,map01100	-	-	-	ko00000,ko00001,ko01000,ko01002,ko01011	-	-	iSbBS512_1146.SbBS512_E2506	PBP5_C,Peptidase_S11
N5F16_07395	9.81	ybjG	undecaprenyl-diphosphate phosphatase	Phosphoesterase PA-phosphatase related	ko:K19302	I	GO:0003674,GO:0003824,GO:0005575,GO:0005623,GO:0005886,GO:0008150,GO:0016020,GO:0016462,GO:0016787,GO:0016817,GO:0016818,GO:0042221,GO:0044464,GO:0046677,GO:0050380,GO:0050896,GO:0071944	3.6.1.27	ko:K19302	ko00550,map00550	-	R05627	RC00002	ko00000,ko00001,ko01000,ko01011	-	-	iEC042_1314.EC042_0932	PAP2
N5F16_07400	8.77	phosphatase PAP2 family protein	phosphatase PAP2 family protein	PAP2 superfamily	-	S	-	-	-	-	-	-	-	-	-	-	-	PAP2
N5F16_07680	2.82	ATP-dependent endonuclease	ATP-dependent endonuclease	Protein of unknown function (DUF2813)	ko:K07459	L	GO:0000731,GO:0006139,GO:0006259,GO:0006281,GO:0006302,GO:0006725,GO:0006807,GO:0006950,GO:0006974,GO:0008150,GO:0008152,GO:0009058,GO:0009059,GO:0009987,GO:0018130,GO:0019438,GO:0033554,GO:0034641,GO:0034645,GO:0034654,GO:0043170,GO:0044237,GO:0044238,GO:0044249,GO:0044260,GO:0044271,GO:0046483,GO:0050896,GO:0051716,GO:0071704,GO:0071897,GO:0090304,GO:1901360,GO:1901362,GO:1901576	-	ko:K07459	-	-	-	-	ko00000	-	-	-	DUF2813
N5F16_07685	45.44	VirK/YbjX family protein	VirK/YbjX family protein	Protein of unknown function (DUF535)	ko:K09824	S	-	-	ko:K09824	-	-	-	-	ko00000	-	-	-	DUF535
N5F16_08380	2.69	yccA	FtsH protease modulator YccA	Belongs to the BI1 family	ko:K19416	S	GO:0005575,GO:0005623,GO:0005886,GO:0008150,GO:0016020,GO:0016021,GO:0019222,GO:0030162,GO:0031224,GO:0044425,GO:0044464,GO:0050789,GO:0051171,GO:0051246,GO:0060255,GO:0065007,GO:0071944,GO:0080090	-	ko:K19416	-	M00742	-	-	ko00000,ko00002,ko02000	1.A.14.2.1	-	-	Bax1-I
N5F16_08425	19.61	magnesium transporter	magnesium transporter	Acts as a magnesium transporter	ko:K06213	P	-	-	ko:K06213	-	-	-	-	ko00000,ko02000	1.A.26.1	-	-	CBS,MgtE,MgtE_N
N5F16_08430	23.14	DedA family protein	DedA family protein	SNARE associated Golgi protein	-	S	-	-	-	-	-	-	-	-	-	-	-	SNARE_assoc
N5F16_08435	3.13	SDR family oxidoreductase	SDR family oxidoreductase	Dehydrogenases with different specificities (Related to short-chain alcohol dehydrogenases)	-	IQ	-	-	-	-	-	-	-	-	-	-	-	adh_short_C2
N5F16_08995	2.56	glycine zipper 2TM domain-containing protein	glycine zipper 2TM domain-containing protein	Glycine-zipper domain	-	S	GO:0008150,GO:0043900,GO:0050789,GO:0050794,GO:0065007,GO:1900190	-	-	-	-	-	-	-	-	-	-	Rick_17kDa_Anti
N5F16_09990	4.63	slyB	outer membrane lipoprotein SlyB	Glycine zipper 2TM domain	ko:K06077	M	GO:0005575,GO:0005623,GO:0009279,GO:0016020,GO:0019867,GO:0030312,GO:0030313,GO:0031975,GO:0044462,GO:0044464,GO:0071944	-	ko:K06077	-	-	-	-	ko00000	-	-	-	Rick_17kDa_Anti
N5F16_10855	3.14	speG	spermidine N1-acetyltransferase	Acetyltransferase (GNAT) domain	ko:K00657	J	GO:0000287,GO:0003674,GO:0003824,GO:0004145,GO:0005488,GO:0005515,GO:0006576,GO:0006595,GO:0006598,GO:0006807,GO:0008080,GO:0008150,GO:0008152,GO:0009056,GO:0009308,GO:0009310,GO:0009987,GO:0016043,GO:0016407,GO:0016410,GO:0016740,GO:0016746,GO:0016747,GO:0022607,GO:0034641,GO:0042402,GO:0042802,GO:0043167,GO:0043169,GO:0043933,GO:0044085,GO:0044106,GO:0044237,GO:0046872,GO:0051259,GO:0051260,GO:…	2.3.1.57	ko:K00657	ko00330,ko01100,ko04216,map00330,map01100,map04216	M00135	R01154	RC00004,RC00096	ko00000,ko00001,ko00002,ko01000	-	-	iAF1260.b1584,iB21_1397.B21_01543,iBWG_1329.BWG_1398,iECBD_1354.ECBD_2062,iECB_1328.ECB_01553,iECDH10B_1368.ECDH10B_1717,iECDH1ME8569_1439.ECDH1ME8569_1527,iECD_1391.ECD_01553,iECH74115_1262.ECH74115_2293,iECIAI1_1343.ECIAI1_1634,iECO103_1326.ECO103_1723,iECO111_1330.ECO111_2051,iECSE_1348.ECSE_1705,iECSP_1301.ECSP_2148,iECW_1372.ECW_m1749,iECs_1301.ECs2290,iEKO11_1354.EKO11_2194,iETEC_1333.ETEC_…	Acetyltransf_3
N5F16_10860	4.14	DUF1283 family protein	DUF1283 family protein	Belongs to the UPF0482 family	-	S	GO:0005575,GO:0005623,GO:0009279,GO:0016020,GO:0019867,GO:0030312,GO:0030313,GO:0031975,GO:0044462,GO:0044464,GO:0071944	-	-	-	-	-	-	-	-	-	-	DUF1283
N5F16_10905	3.33	universal stress protein	universal stress protein	Required for resistance to DNA-damaging agents	ko:K11932	T	-	-	ko:K11932	-	-	-	-	ko00000	-	-	-	Usp
N5F16_10945	4.6	extracellular solute-binding protein	extracellular solute-binding protein	Extracellular solute-binding protein	ko:K15495	P	-	-	ko:K15495	ko02010,map02010	M00423	-	-	ko00000,ko00001,ko00002,ko02000	3.A.1.6.5	-	-	SBP_bac_11
N5F16_10950	3.17	ABC transporter permease subunit	ABC transporter permease subunit	component	ko:K15496	P	-	-	ko:K15496	ko02010,map02010	M00423	-	-	ko00000,ko00001,ko00002,ko02000	3.A.1.6.5	-	-	BPD_transp_1
N5F16_11270	2.38	Ig-like domain-containing protein	Ig-like domain-containing protein	von willebrand factor, type A	ko:K12549	Q	-	-	ko:K12549	-	-	-	-	ko00000	-	-	-	Big_3_2,Cadherin_3,Calx-beta,HemolysinCabind,VCBS,VWA,VWA_2
N5F16_11275	2.85	type I secretion system permease/ATPase	type I secretion system permease/ATPase	ABC transporter, transmembrane region	ko:K12541	V	-	-	ko:K12541	ko02010,map02010	M00330	-	-	ko00000,ko00001,ko00002,ko02000,ko02044	3.A.1.109.3,3.A.1.109.4	-	-	ABC_membrane,ABC_tran
N5F16_11290	2.13	EAL domain-containing protein	EAL domain-containing protein	Putative diguanylate phosphodiesterase	-	T	-	-	-	-	-	-	-	-	-	-	-	EAL,GerE
N5F16_11435	2.55	YncJ family protein	YncJ family protein	Protein of unknown function (DUF2554)	-	S	-	-	-	-	-	-	-	-	-	-	-	DUF2554
N5F16_12005	2.7	fusA	elongation factor G	Catalyzes the GTP-dependent ribosomal translocation step during translation elongation. During this step, the ribosome changes from the pre-translocational (PRE) to the post- translocational (POST) state as the newly formed A-site-bound peptidyl-tRNA and P-site-bound deacylated tRNA move to the P and E sites, respectively. Catalyzes the coordinated movement of the two tRNA molecules, the mRNA and…	ko:K02355	J	-	-	ko:K02355	-	-	-	-	ko00000,ko03012,ko03029	-	-	-	EFG_C,EFG_II,EFG_IV,GTP_EFTU,GTP_EFTU_D2
N5F16_12795	3.73	DNA-binding transcriptional regulator	DNA-binding transcriptional regulator	Ogr/Delta-like zinc finger	-	K	-	-	-	-	-	-	-	-	-	-	-	Ogr_Delta
N5F16_12810	2.27	phage virion morphogenesis protein	phage virion morphogenesis protein	Phage virion morphogenesis family	-	S	-	-	-	-	-	-	-	-	-	-	-	Phage_tail_S
N5F16_12955	4.07	NarK family nitrate/nitrite MFS transporter	NarK family nitrate/nitrite MFS transporter	PFAM Major facilitator superfamily	ko:K02575	P	GO:0003674,GO:0005215,GO:0005452,GO:0005575,GO:0005623,GO:0005886,GO:0005887,GO:0006810,GO:0006811,GO:0006820,GO:0008150,GO:0008509,GO:0015075,GO:0015103,GO:0015291,GO:0015318,GO:0015698,GO:0016020,GO:0016021,GO:0022804,GO:0022857,GO:0031224,GO:0031226,GO:0034220,GO:0044425,GO:0044459,GO:0044464,GO:0051179,GO:0051234,GO:0055085,GO:0071944,GO:0098656	-	ko:K02575	ko00910,map00910	M00615	-	-	ko00000,ko00001,ko00002,ko02000	2.A.1.8	-	iUTI89_1310.UTI89_C1420	MFS_1
N5F16_13490	3.68	mntP	manganese efflux pump MntP	Probably functions as a manganese efflux pump	-	P	GO:0000041,GO:0003674,GO:0005215,GO:0005384,GO:0005575,GO:0005623,GO:0005886,GO:0006810,GO:0006811,GO:0006812,GO:0006828,GO:0008150,GO:0008324,GO:0010035,GO:0010038,GO:0010042,GO:0015075,GO:0015318,GO:0016020,GO:0022857,GO:0022890,GO:0030001,GO:0034220,GO:0042221,GO:0044464,GO:0046873,GO:0046915,GO:0050896,GO:0051179,GO:0051234,GO:0055085,GO:0071421,GO:0071944,GO:0098655,GO:0098660,GO:0098662	-	-	-	-	-	-	-	-	-	-	Mntp
N5F16_13585	13.65	VirK/YbjX family protein	VirK/YbjX family protein	Protein of unknown function (DUF535)	ko:K09824	S	-	-	ko:K09824	-	-	-	-	ko00000	-	-	-	DUF535
N5F16_14380	5.13	acyltransferase family protein	acyltransferase family protein	enterobacterial common antigen metabolic process	-	S	-	-	-	-	-	-	-	-	-	-	-	Acyl_transf_3
N5F16_14385	9.07	pagP	lipid IV(A) palmitoyltransferase PagP	Transfers a palmitate residue from the sn-1 position of a phospholipid to the N-linked hydroxymyristate on the proximal unit of lipid A or its precursors	ko:K12973	M	-	2.3.1.251	ko:K12973	ko01503,ko05133,map01503,map05133	M00724	R11223	RC00037,RC00041	ko00000,ko00001,ko00002,ko01000,ko01005	-	-	-	PagP
N5F16_15005	4.71	DedA family protein	DedA family protein	SNARE associated Golgi protein	-	S	GO:0000003,GO:0000910,GO:0005575,GO:0005623,GO:0005886,GO:0007049,GO:0008150,GO:0009987,GO:0016020,GO:0019954,GO:0022402,GO:0022414,GO:0032505,GO:0043093,GO:0044464,GO:0051301,GO:0071944	-	-	-	-	-	-	-	-	-	-	SNARE_assoc
N5F16_15265	3.28	mgtE	magnesium transporter	Acts as a magnesium transporter	ko:K06213	P	-	-	ko:K06213	-	-	-	-	ko00000,ko02000	1.A.26.1	-	-	CBS,MgtE,MgtE_N
N5F16_18130	4.42	ppnN	nucleotide 5'-monophosphate nucleosidase PpnN	Possible lysine decarboxylase	ko:K06966	S	GO:0003674,GO:0003824,GO:0005575,GO:0005622,GO:0005623,GO:0005737,GO:0005829,GO:0016787,GO:0016798,GO:0016799,GO:0044424,GO:0044444,GO:0044464,GO:0047405	3.2.2.10	ko:K06966	ko00230,ko00240,map00230,map00240	-	R00182,R00510	RC00063,RC00318	ko00000,ko00001,ko01000	-	-	-	DUF3412,DUF4478,Lysine_decarbox
N5F16_18330	3.36	lysA	diaminopimelate decarboxylase	Specifically catalyzes the decarboxylation of meso- diaminopimelate (meso-DAP) to L-lysine	ko:K01586	E	GO:0003674,GO:0003824,GO:0005488,GO:0006082,GO:0006520,GO:0006553,GO:0006807,GO:0008144,GO:0008150,GO:0008152,GO:0008652,GO:0008836,GO:0009058,GO:0009066,GO:0009067,GO:0009085,GO:0009089,GO:0009987,GO:0016053,GO:0016829,GO:0016830,GO:0016831,GO:0019752,GO:0019842,GO:0030170,GO:0036094,GO:0043167,GO:0043168,GO:0043436,GO:0043648,GO:0044237,GO:0044238,GO:0044249,GO:0044281,GO:0044283,GO:0046394,GO:…	4.1.1.20	ko:K01586	ko00300,ko01100,ko01110,ko01120,ko01130,ko01230,map00300,map01100,map01110,map01120,map01130,map01230	M00016,M00525,M00526,M00527	R00451	RC00299	ko00000,ko00001,ko00002,ko01000	-	-	iG2583_1286.G2583_3495	Orn_Arg_deC_N,Orn_DAP_Arg_deC
N5F16_19100	2.93	pgaA	poly-beta-1,6 N-acetyl-D-glucosamine export porin PgaA	Exports the biofilm adhesin polysaccharide poly-beta- 1,6-N-acetyl-D-glucosamine (PGA) across the outer membrane. The PGA transported seems to be partially N-deacetylated since N- deacetylation of PGA by PgaB is needed for PGA export through the PgaA porin	ko:K11935	S	-	-	ko:K11935	ko02026,map02026	-	-	-	ko00000,ko00001	-	-	-	TPR_16,TPR_19
N5F16_19105	2.65	pgaB	poly-beta-1,6-N-acetyl-D-glucosamine N-deacetylase PgaB	Hypothetical glycosyl hydrolase family 13	ko:K11931,ko:K21478	G	-	-	ko:K11931,ko:K21478	ko02026,map02026	-	R03096	RC00010	ko00000,ko00001,ko01000	-	-	-	GHL13,Polysacc_deac_1
N5F16_19110	2.38	pgaC	poly-beta-1,6-N-acetyl-D-glucosamine synthase	Glycosyltransferase like family 2	ko:K11936	M	-	-	ko:K11936	ko02026,map02026	-	-	-	ko00000,ko00001,ko01000,ko01003,ko02000	4.D.1.1.2,4.D.1.1.3	GT2	-	Glyco_tranf_2_3,Glycos_transf_2
N5F16_21965	2.41	DUF3261 domain-containing protein	DUF3261 domain-containing protein	Protein of unknown function (DUF3261)	ko:K01000	S	-	2.7.8.13	ko:K01000	ko00550,ko01100,ko01502,map00550,map01100,map01502	-	R05629,R05630	RC00002,RC02753	ko00000,ko00001,ko01000,ko01011	9.B.146	-	-	DUF3261
N5F16_21990	3.77	acpT	4'-phosphopantetheinyl transferase AcpT	Belongs to the P-Pant transferase superfamily	ko:K06133	H	GO:0003674,GO:0003824,GO:0006082,GO:0006464,GO:0006520,GO:0006553,GO:0006629,GO:0006631,GO:0006633,GO:0006807,GO:0008150,GO:0008152,GO:0008610,GO:0008652,GO:0008897,GO:0009058,GO:0009066,GO:0009067,GO:0009085,GO:0009987,GO:0016053,GO:0016740,GO:0016772,GO:0016780,GO:0018070,GO:0018193,GO:0018209,GO:0018215,GO:0019538,GO:0019752,GO:0019878,GO:0032787,GO:0036211,GO:0043170,GO:0043412,GO:0043436,GO:…	-	ko:K06133	ko00770,map00770	-	R01625	RC00002	ko00000,ko00001,ko01000	-	-	iECNA114_1301.ECNA114_3584	ACPS
N5F16_21995	14.47	arnF	4-amino-4-deoxy-L-arabinose-phosphoundecaprenol flippase subunit ArnF	Translocates 4-amino-4-deoxy-L-arabinose- phosphoundecaprenol (alpha-L-Ara4N-phosphoundecaprenol) from the cytoplasmic to the periplasmic side of the inner membrane	ko:K12963	P	GO:0005575,GO:0005623,GO:0005886,GO:0005887,GO:0006810,GO:0008150,GO:0010035,GO:0010038,GO:0010039,GO:0010041,GO:0016020,GO:0016021,GO:0031224,GO:0031226,GO:0042221,GO:0044425,GO:0044459,GO:0044464,GO:0050896,GO:0051179,GO:0051234,GO:0055085,GO:0071944	-	ko:K12963	ko01503,map01503	M00721	-	-	ko00000,ko00001,ko00002,ko01005	2.A.7	-	iECUMN_1333.ECUMN_2601,iSF_1195.SF2337,iS_1188.S2471	EamA,Multi_Drug_Res
N5F16_22000	27.84	arnE	4-amino-4-deoxy-L-arabinose-phosphoundecaprenol flippase subunit ArnE	Translocates 4-amino-4-deoxy-L-arabinose- phosphoundecaprenol (alpha-L-Ara4N-phosphoundecaprenol) from the cytoplasmic to the periplasmic side of the inner membrane	ko:K12962	P	-	-	ko:K12962	ko01503,map01503	M00721	-	-	ko00000,ko00001,ko00002,ko01005,ko02000	2.A.7.22	-	-	EamA,Multi_Drug_Res
N5F16_22005	34.52	arnT	lipid IV(A) 4-amino-4-deoxy-L-arabinosyltransferase	Catalyzes the transfer of the L-Ara4N moiety of the glycolipid undecaprenyl phosphate-alpha-L-Ara4N to lipid A. The modified arabinose is attached to lipid A and is required for resistance to polymyxin and cationic antimicrobial peptides	ko:K07264	M	GO:0000271,GO:0003674,GO:0003824,GO:0005575,GO:0005623,GO:0005886,GO:0005975,GO:0005976,GO:0006629,GO:0008150,GO:0008152,GO:0008610,GO:0008653,GO:0009058,GO:0009059,GO:0009103,GO:0009987,GO:0010035,GO:0010038,GO:0010039,GO:0010041,GO:0016020,GO:0016051,GO:0016740,GO:0016757,GO:0016763,GO:0033692,GO:0034637,GO:0034645,GO:0042221,GO:0043170,GO:0044237,GO:0044238,GO:0044249,GO:0044255,GO:0044260,GO:…	2.4.2.43	ko:K07264	ko01503,map01503	M00721	R09773,R09774,R09781	RC00005	ko00000,ko00001,ko00002,ko01000,ko01003,ko01005	-	-	iEcHS_1320.EcHS_A2402	PMT
N5F16_22010	40.84	arnD	4-deoxy-4-formamido-L-arabinose- phosphoundecaprenol deformylase	Catalyzes the deformylation of 4-deoxy-4-formamido-L- arabinose-phosphoundecaprenol to 4-amino-4-deoxy-L-arabinose- phosphoundecaprenol. The modified arabinose is attached to lipid A and is required for resistance to polymyxin and cationic antimicrobial peptides	ko:K13014	G	GO:0005575,GO:0008150,GO:0010035,GO:0010038,GO:0010039,GO:0010041,GO:0016020,GO:0042221,GO:0050896	-	ko:K13014	ko00520,ko01503,map00520,map01503	M00721,M00761	R07662	RC00323,RC01575	ko00000,ko00001,ko00002,ko01000,ko01005	-	-	iB21_1397.B21_02141,iBWG_1329.BWG_2029,iEC042_1314.EC042_2499,iECBD_1354.ECBD_1403,iECB_1328.ECB_02182,iECDH10B_1368.ECDH10B_2416,iECDH1ME8569_1439.ECDH1ME8569_2192,iECD_1391.ECD_02182,iECO103_1326.ECO103_2722,iECO111_1330.ECO111_3006,iECO26_1355.ECO26_3246,iECUMN_1333.ECUMN_2597,iECW_1372.ECW_m2447,iEKO11_1354.EKO11_1508,iETEC_1333.ETEC_2390,iEcDH1_1363.EcDH1_1402,iEcHS_1320.EcHS_A2401,iEcolC_13…	Polysacc_deac_1
N5F16_22015	46.81	arnA	bifunctional UDP-4-amino-4-deoxy-L-arabinose formyltransferase/UDP-glucuronic acid oxidase ArnA	Bifunctional enzyme that catalyzes the oxidative decarboxylation of UDP-glucuronic acid (UDP-GlcUA) to UDP-4-keto- arabinose (UDP-Ara4O) and the addition of a formyl group to UDP-4- amino-4-deoxy-L-arabinose (UDP-L-Ara4N) to form UDP-L-4-formamido- arabinose (UDP-L-Ara4FN). The modified arabinose is attached to lipid A and is required for resistance to polymyxin and cationic antimicrobial peptides	ko:K01784,ko:K10011	I	GO:0000166,GO:0003674,GO:0003824,GO:0005488,GO:0005515,GO:0006040,GO:0006139,GO:0006725,GO:0006793,GO:0006807,GO:0008150,GO:0008152,GO:0009058,GO:0009225,GO:0009226,GO:0009987,GO:0016043,GO:0016491,GO:0016614,GO:0016616,GO:0016740,GO:0016741,GO:0016742,GO:0016829,GO:0016830,GO:0016831,GO:0018130,GO:0019438,GO:0022607,GO:0033319,GO:0033320,GO:0034214,GO:0034641,GO:0034654,GO:0036094,GO:0042221,GO:…	1.1.1.305,2.1.2.13,5.1.3.2	ko:K01784,ko:K10011	ko00052,ko00520,ko01100,ko01503,map00052,map00520,map01100,map01503	M00361,M00362,M00632,M00721,M00761	R00291,R02984,R07658,R07660	RC00026,RC00289,RC01575,RC01812	ko00000,ko00001,ko00002,ko01000,ko01005	-	-	iPC815.YPO2420,iSFV_1184.SFV_2325	Epimerase,Formyl_trans_C,Formyl_trans_N
N5F16_22020	49.81	arnC	undecaprenyl-phosphate 4-deoxy-4-formamido-L-arabinose transferase	Catalyzes the transfer of 4-deoxy-4-formamido-L- arabinose from UDP to undecaprenyl phosphate. The modified arabinose is attached to lipid A and is required for resistance to polymyxin and cationic antimicrobial peptides	ko:K10012	M	GO:0003674,GO:0003824,GO:0005575,GO:0005623,GO:0005886,GO:0016020,GO:0016740,GO:0016757,GO:0016763,GO:0044464,GO:0071944,GO:0099621	2.4.2.53	ko:K10012	ko00520,ko01503,map00520,map01503	M00721,M00761	R07661	RC00005,RC02954	ko00000,ko00001,ko00002,ko01000,ko01005,ko02000	4.D.2.1.8	GT2	iAPECO1_1312.APECO1_4307,iE2348C_1286.E2348C_2398,iECABU_c1320.ECABU_c25880,iECED1_1282.ECED1_2720,iECOK1_1307.ECOK1_2490,iECP_1309.ECP_2297,iECS88_1305.ECS88_2403,iLF82_1304.LF82_0138,iNRG857_1313.NRG857_11430,iUMN146_1321.UM146_05530,iUTI89_1310.UTI89_C2536,ic_1306.c2796	Glycos_transf_2
N5F16_22025	55.84	arnB	UDP-4-amino-4-deoxy-L-arabinose aminotransferase	Catalyzes the conversion of UDP-4-keto-arabinose (UDP- Ara4O) to UDP-4-amino-4-deoxy-L-arabinose (UDP-L-Ara4N). The modified arabinose is attached to lipid A and is required for resistance to polymyxin and cationic antimicrobial peptides	ko:K07806	M	GO:0003674,GO:0003824,GO:0005488,GO:0005575,GO:0005622,GO:0005623,GO:0005737,GO:0008144,GO:0008483,GO:0016740,GO:0016769,GO:0019842,GO:0030170,GO:0036094,GO:0043167,GO:0043168,GO:0044424,GO:0044464,GO:0048037,GO:0050662,GO:0070279,GO:0097159,GO:0099620,GO:1901363	2.6.1.87	ko:K07806	ko00520,ko01503,ko02020,map00520,map01503,map02020	M00721,M00761	R07659	RC00006,RC01514	ko00000,ko00001,ko00002,ko01000,ko01005,ko01007	-	-	iSFxv_1172.SFxv_2574	DegT_DnrJ_EryC1
N5F16_22030	2.5	phenolic acid decarboxylase	phenolic acid decarboxylase	Phenolic acid decarboxylase	ko:K13727	Q	GO:0003674,GO:0003824	-	ko:K13727	-	-	-	-	ko00000,ko01000	-	-	-	PA_decarbox
N5F16_22515	3.28	ilvC	ketol-acid reductoisomerase	Involved in the biosynthesis of branched-chain amino acids (BCAA). Catalyzes an alkyl-migration followed by a ketol- acid reduction of (S)-2-acetolactate (S2AL) to yield (R)-2,3- dihydroxy-isovalerate. In the isomerase reaction, S2AL is rearranged via a Mg-dependent methyl migration to produce 3- hydroxy-3-methyl-2-ketobutyrate (HMKB). In the reductase reaction, this 2-ketoacid undergoes a metal-…	ko:K00053	H	GO:0000166,GO:0000287,GO:0003674,GO:0003824,GO:0004455,GO:0005488,GO:0005515,GO:0005575,GO:0005622,GO:0005623,GO:0005737,GO:0005829,GO:0006082,GO:0006520,GO:0006549,GO:0006573,GO:0006807,GO:0008150,GO:0008152,GO:0008652,GO:0009058,GO:0009081,GO:0009082,GO:0009097,GO:0009099,GO:0009987,GO:0016043,GO:0016053,GO:0016491,GO:0016614,GO:0016616,GO:0019752,GO:0022607,GO:0036094,GO:0042802,GO:0043167,GO:…	1.1.1.86	ko:K00053	ko00290,ko00770,ko01100,ko01110,ko01130,ko01210,ko01230,map00290,map00770,map01100,map01110,map01130,map01210,map01230	M00019,M00570	R03051,R04439,R04440,R05068,R05069,R05071	RC00726,RC00836,RC00837,RC01726	ko00000,ko00001,ko00002,ko01000	-	-	iEC042_1314.EC042_4152,iECABU_c1320.ECABU_c42560,iECED1_1282.ECED1_4460,iECO103_1326.ECO103_4390,iECO111_1330.ECO111_4600,iECO26_1355.ECO26_4812,iECP_1309.ECP_3967,iECSE_1348.ECSE_4057,iECUMN_1333.ECUMN_4300,iEcE24377_1341.EcE24377A_4285,iEcSMS35_1347.EcSMS35_4140,iJN746.PP_4678,iLF82_1304.LF82_1103	IlvC,IlvN
N5F16_22810	3.36	cpxP	cell-envelope stress modulator CpxP	LTXXQ motif family protein	ko:K06006	NPTU	GO:0003674,GO:0005488,GO:0005515,GO:0005575,GO:0005623,GO:0006355,GO:0008150,GO:0009889,GO:0009890,GO:0009892,GO:0010468,GO:0010556,GO:0010558,GO:0010605,GO:0010629,GO:0019219,GO:0019222,GO:0030288,GO:0030313,GO:0031323,GO:0031324,GO:0031326,GO:0031327,GO:0031975,GO:0042597,GO:0042802,GO:0044464,GO:0045892,GO:0045934,GO:0048519,GO:0048523,GO:0050789,GO:0050794,GO:0051082,GO:0051171,GO:0051172,GO:…	-	ko:K06006	-	-	-	-	ko00000,ko03110	-	-	-	LTXXQ
N5F16_23210	3.05	asnC	transcriptional regulator AsnC	AsnC-type helix-turn-helix domain	ko:K03718,ko:K03719	K	GO:0001101,GO:0003674,GO:0003676,GO:0003677,GO:0003700,GO:0005488,GO:0006355,GO:0008150,GO:0009889,GO:0009890,GO:0009891,GO:0009892,GO:0009893,GO:0010033,GO:0010243,GO:0010468,GO:0010556,GO:0010557,GO:0010558,GO:0010604,GO:0010605,GO:0010628,GO:0010629,GO:0016597,GO:0019219,GO:0019222,GO:0031323,GO:0031324,GO:0031325,GO:0031326,GO:0031327,GO:0031328,GO:0031406,GO:0036094,GO:0042221,GO:0043167,GO:…	-	ko:K03718,ko:K03719	-	-	-	-	ko00000,ko03000,ko03036	-	-	-	AsnC_trans_reg,HTH_24,HTH_AsnC-type

## Sheet: Table S2
Table S2. Characteristics of the up-regulated genes in Eh2436ColR isolate, genes shared with Eh4236Csa14R are highlighted in yellow; functional annotation of the protein sequences was performed with eggNOG-mapper v2 tool (15).
Locus tag	Fold change	Gene name	Protein name	Description	KEGG_ko	COG_category	GOs	EC	KEGG_ko	KEGG_Pathway	KEGG_Module	KEGG_Reaction	KEGG_rclass	BRITE	KEGG_TC	CAZy	BiGG_Reaction	PFAMs
N5F16_02955	-6.4	argF	ornithine carbamoyltransferase	Reversibly catalyzes the transfer of the carbamoyl group from carbamoyl phosphate (CP) to the N(epsilon) atom of ornithine (ORN) to produce L-citrulline	ko:K00611,ko:K09065	E	GO:0000050,GO:0003674,GO:0003824,GO:0004585,GO:0005575,GO:0005622,GO:0005623,GO:0005737,GO:0006082,GO:0006520,GO:0006525,GO:0006526,GO:0006591,GO:0006807,GO:0006950,GO:0006974,GO:0008150,GO:0008152,GO:0008652,GO:0009058,GO:0009064,GO:0009084,GO:0009987,GO:0016053,GO:0016740,GO:0016741,GO:0016743,GO:0019627,GO:0019752,GO:0033554,GO:0034641,GO:0042450,GO:0043436,GO:0043603,GO:0043604,GO:0044237,GO:…	2.1.3.3,2.1.3.9	ko:K00611,ko:K09065	ko00220,ko01100,ko01110,ko01130,ko01230,map00220,map01100,map01110,map01130,map01230	M00029,M00844,M00845	R01398,R07245	RC00096	ko00000,ko00001,ko00002,ko01000	-	-	iAF1260.b0273,iECDH10B_1368.ECDH10B_0261,iJO1366.b0273,iJR904.b0273,iY75_1357.Y75_RS01410	OTCace,OTCace_N
N5F16_06600	-19.12	potE	putrescine-ornithine antiporter	Catalyzes both the uptake and excretion of putrescine. The uptake of putrescine is dependent on the membrane potential and the excretion involves putrescine-ornithine antiporter activity	ko:K03294,ko:K03756	P	GO:0000064,GO:0003333,GO:0003674,GO:0005215,GO:0005342,GO:0005575,GO:0005623,GO:0005886,GO:0006810,GO:0006811,GO:0006812,GO:0006820,GO:0006855,GO:0006865,GO:0008150,GO:0008324,GO:0008509,GO:0008514,GO:0008519,GO:0015075,GO:0015101,GO:0015171,GO:0015179,GO:0015203,GO:0015238,GO:0015291,GO:0015293,GO:0015297,GO:0015298,GO:0015318,GO:0015489,GO:0015491,GO:0015496,GO:0015695,GO:0015696,GO:0015711,GO:…	-	ko:K03294,ko:K03756	-	-	-	-	ko00000,ko02000	2.A.3.2	-	iAF1260.b0692,iB21_1397.B21_00640,iBWG_1329.BWG_0551,iE2348C_1286.E2348C_0581,iECABU_c1320.ECABU_c07430,iECBD_1354.ECBD_2969,iECB_1328.ECB_00648,iECDH10B_1368.ECDH10B_0758,iECDH1ME8569_1439.ECDH1ME8569_0650,iECD_1391.ECD_00648,iECIAI1_1343.ECIAI1_0668,iECNA114_1301.ECNA114_0628,iECO103_1326.ECO103_0686,iECO26_1355.ECO26_0754,iECP_1309.ECP_0710,iECSE_1348.ECSE_0751,iECSF_1327.ECSF_0627,iECW_1372.E…	AA_permease_2
N5F16_06605	-18.54	speF	ornithine decarboxylase SpeF	PFAM Orn Lys Arg decarboxylase major region	ko:K01581	E	GO:0003674,GO:0003824,GO:0004586,GO:0005488,GO:0008144,GO:0016829,GO:0016830,GO:0016831,GO:0019842,GO:0030170,GO:0036094,GO:0043167,GO:0043168,GO:0048037,GO:0050662,GO:0070279,GO:0097159,GO:1901363	4.1.1.17	ko:K01581	ko00330,ko00480,ko01100,ko01110,ko01130,map00330,map00480,map01100,map01110,map01130	M00134	R00670	RC00299	ko00000,ko00001,ko00002,ko01000	-	-	iECW_1372.ECW_m0743,iWFL_1372.ECW_m0743	OKR_DC_1,OKR_DC_1_C,OKR_DC_1_N
N5F16_07290	-4.59	glycoside hydrolase family 31 protein	glycoside hydrolase family 31 protein	Belongs to the glycosyl hydrolase 31 family	ko:K01187	G	-	3.2.1.20	ko:K01187	ko00052,ko00500,ko01100,map00052,map00500,map01100	-	R00028,R00801,R00802,R06087,R06088	RC00028,RC00049,RC00077	ko00000,ko00001,ko01000	-	GH31	-	DUF4968,DUF5110,Gal_mutarotas_2,Glyco_hydro_31
N5F16_07295	-8.67	MFS transporter	MFS transporter	Sugar (and other) transporter	ko:K07783,ko:K08191	G	-	-	ko:K07783,ko:K08191	ko02020,map02020	-	-	-	ko00000,ko00001,ko02000	2.A.1.14.2,2.A.1.4.4,2.A.1.4.6	-	-	MFS_1
N5F16_07510	-3.26	artJ	ABC transporter substrate-binding protein ArtJ	belongs to the bacterial solute-binding protein 3 family	ko:K09996,ko:K09997,ko:K10014	ET	GO:0003333,GO:0003674,GO:0005488,GO:0005575,GO:0005623,GO:0006810,GO:0006811,GO:0006812,GO:0006820,GO:0006855,GO:0006865,GO:0008150,GO:0015711,GO:0015802,GO:0015807,GO:0015809,GO:0015849,GO:0015893,GO:0016597,GO:0030288,GO:0030313,GO:0031406,GO:0031975,GO:0034220,GO:0034618,GO:0036094,GO:0042221,GO:0042493,GO:0042597,GO:0043090,GO:0043167,GO:0043168,GO:0043169,GO:0043177,GO:0044464,GO:0046942,GO:…	-	ko:K09996,ko:K09997,ko:K10014	ko02010,map02010	M00226,M00229	-	-	ko00000,ko00001,ko00002,ko02000	3.A.1.3.1,3.A.1.3.3	-	iG2583_1286.G2583_1094,iUMN146_1321.UM146_13350,iZ_1308.Z1090	SBP_bac_3
N5F16_09605	-2.16	MFS transporter	MFS transporter	Symporter	ko:K03292	G	-	-	ko:K03292	-	-	-	-	ko00000	2.A.2	-	-	MFS_2
N5F16_14360	-2.21	cation-transporting P-type ATPase	cation-transporting P-type ATPase	ATPase, P-type (transporting), HAD superfamily, subfamily IC	ko:K01537	P	-	3.6.3.8	ko:K01537	-	-	-	-	ko00000,ko01000	3.A.3.2	-	-	Cation_ATPase,Cation_ATPase_C,Cation_ATPase_N,E1-E2_ATPase,Hydrolase,Hydrolase_3
N5F16_14365	-2.6	universal stress protein	universal stress protein	Universal stress protein family	ko:K11932	T	-	-	ko:K11932	-	-	-	-	ko00000	-	-	-	Usp
N5F16_15150	-2.4	uxuA	mannonate dehydratase	Catalyzes the dehydration of D-mannonate	ko:K01686	H	GO:0003674,GO:0003824,GO:0005488,GO:0005506,GO:0005975,GO:0005996,GO:0006063,GO:0006064,GO:0006082,GO:0008150,GO:0008152,GO:0008198,GO:0008927,GO:0009056,GO:0009987,GO:0016052,GO:0016054,GO:0016829,GO:0016835,GO:0016836,GO:0019585,GO:0019752,GO:0030145,GO:0032787,GO:0042839,GO:0042840,GO:0043167,GO:0043169,GO:0043436,GO:0044237,GO:0044238,GO:0044248,GO:0044281,GO:0044282,GO:0046365,GO:0046395,GO:…	4.2.1.8	ko:K01686	ko00040,ko01100,map00040,map01100	M00061	R05606	RC00543	ko00000,ko00001,ko00002,ko01000	-	-	-	UxuA
N5F16_15340	-2.33	glpT	glycerol-3-phosphate transporter	transporter	ko:K02445	G	GO:0003674,GO:0005215,GO:0005575,GO:0005623,GO:0005886,GO:0006810,GO:0006811,GO:0006817,GO:0006820,GO:0008150,GO:0008509,GO:0008643,GO:0015075,GO:0015103,GO:0015114,GO:0015144,GO:0015166,GO:0015168,GO:0015291,GO:0015297,GO:0015301,GO:0015315,GO:0015318,GO:0015527,GO:0015698,GO:0015711,GO:0015748,GO:0015791,GO:0015793,GO:0015794,GO:0015850,GO:0016020,GO:0022804,GO:0022857,GO:0034219,GO:0034220,GO:…	-	ko:K02445	-	-	-	-	ko00000,ko02000	2.A.1.4.3	-	iECH74115_1262.ECH74115_3377,iECIAI39_1322.ECIAI39_2383,iECSP_1301.ECSP_3115,iECs_1301.ECs3125,iEcSMS35_1347.EcSMS35_2392,iG2583_1286.G2583_2780,iSFV_1184.SFV_2312,iZ_1308.Z3498	MFS_1
N5F16_16045	-2.39	ebgA	beta-galactosidase subunit alpha	Belongs to the glycosyl hydrolase 2 family	ko:K01190,ko:K12111	G	GO:0003674,GO:0003824,GO:0004553,GO:0004565,GO:0005575,GO:0005975,GO:0005984,GO:0005988,GO:0005990,GO:0008150,GO:0008152,GO:0009056,GO:0009311,GO:0009313,GO:0009341,GO:0009987,GO:0015925,GO:0016052,GO:0016787,GO:0016798,GO:0032991,GO:0044237,GO:0044238,GO:0044248,GO:0044262,GO:0044275,GO:0046352,GO:0071704,GO:1901575,GO:1902494	3.2.1.23	ko:K01190,ko:K12111	ko00052,ko00511,ko00600,ko01100,map00052,map00511,map00600,map01100	-	R01105,R01678,R03355,R04783,R06114	RC00049,RC00452	ko00000,ko00001,ko01000	-	-	-	Bgal_small_N,DUF4981,Glyco_hydro_2,Glyco_hydro_2_C,Glyco_hydro_2_N
N5F16_17720	-2.37	srlA	PTS glucitol/sorbitol transporter subunit IIC	PTS system enzyme II sorbitol-specific factor	ko:K02783	G	GO:0006810,GO:0008150,GO:0008643,GO:0009401,GO:0051179,GO:0051234,GO:0071702	-	ko:K02783	ko00051,ko02060,map00051,map02060	M00280	R05820	RC00017,RC03206	ko00000,ko00001,ko00002,ko02000	4.A.4.1	-	iSBO_1134.SBO_2816	EII-GUT
N5F16_17725	-2.6	PTS glucitol/sorbitol transporter subunit IIB	PTS glucitol/sorbitol transporter subunit IIB	PTS system, glucitol sorbitol-specific, IIBC subunit	ko:K02782,ko:K02783	G	GO:0003674,GO:0003824,GO:0005215,GO:0005575,GO:0005623,GO:0005886,GO:0006810,GO:0008150,GO:0008643,GO:0009401,GO:0015144,GO:0016020,GO:0016740,GO:0016772,GO:0016773,GO:0022804,GO:0022857,GO:0034219,GO:0044464,GO:0051179,GO:0051234,GO:0055085,GO:0071702,GO:0071944,GO:0090563	2.7.1.198	ko:K02782,ko:K02783	ko00051,ko02060,map00051,map02060	M00280	R05820	RC00017,RC03206	ko00000,ko00001,ko00002,ko01000,ko02000	4.A.4.1	-	iEC55989_1330.EC55989_2965,iECIAI1_1343.ECIAI1_2795,iECO103_1326.ECO103_3238,iECO111_1330.ECO111_3421,iECSE_1348.ECSE_2951,iEcE24377_1341.EcE24377A_2987,iUMNK88_1353.UMNK88_3375	EIIBC-GUT_C,EIIBC-GUT_N
N5F16_18430	-3.44	general stress protein	general stress protein	Stress-induced bacterial acidophilic repeat motif	ko:K06884	S	-	-	ko:K06884	-	-	-	-	ko00000	-	-	-	KGG
N5F16_18435	-4.72	ferritin-like domain-containing protein	ferritin-like domain-containing protein	Domain of unknown function (DUF892)	-	S	GO:0006950,GO:0006974,GO:0008150,GO:0009987,GO:0033554,GO:0050896,GO:0051716	-	-	-	-	-	-	-	-	-	-	DUF892
N5F16_18440	-4.72	ferritin-like domain-containing protein	ferritin-like domain-containing protein	protein conserved in bacteria	-	S	GO:0006950,GO:0006974,GO:0008150,GO:0009987,GO:0033554,GO:0050896,GO:0051716	-	-	-	-	-	-	-	-	-	-	DUF892
N5F16_19020	-2.27	citF	citrate lyase subunit alpha	Citrate lyase alpha subunit	ko:K01643	H	-	2.8.3.10	ko:K01643	ko02020,map02020	-	R00362	RC00067,RC01118	ko00000,ko00001,ko01000	-	-	-	CitF
N5F16_19025	-2.3	citE	citrate (pro-3S)-lyase subunit beta	Belongs to the HpcH HpaI aldolase family	ko:K01644	G	-	4.1.3.34	ko:K01644	ko02020,map02020	-	R00362	RC00067,RC01118	ko00000,ko00001,ko01000	-	-	-	HpcH_HpaI
N5F16_19030	-3.78	citD	citrate lyase acyl carrier protein	Covalent carrier of the coenzyme of citrate lyase	ko:K01646	C	-	-	ko:K01646	ko02020,map02020	-	R00362	RC00067,RC01118	ko00000,ko00001	-	-	-	ACP
N5F16_19035	-2.77	citC	[citrate (pro-3S)-lyase] ligase	Acetylation of prosthetic group (2-(5''-phosphoribosyl)- 3'-dephosphocoenzyme-A) of the gamma subunit of citrate lyase	ko:K01910	H	-	6.2.1.22	ko:K01910	ko02020,map02020	-	R04449	RC00012,RC00039	ko00000,ko00001,ko01000	-	-	-	Acetyltransf_1,Acetyltransf_10,Citrate_ly_lig
N5F16_19040	-3.29	fumarylacetoacetate hydrolase family protein	fumarylacetoacetate hydrolase family protein	Fumarylacetoacetate (FAA) hydrolase family	ko:K05921	Q	-	4.1.1.68	ko:K05921	ko00350,ko01120,ko01220,map00350,map01120,map01220	M00533	R04134,R04380	RC01085,RC02669	ko00000,ko00001,ko00002,ko01000	-	-	-	FAA_hydrolase
N5F16_19045	-3.58	2-hydroxycarboxylate transporter family protein	2-hydroxycarboxylate transporter family protein	Uptake of citrate across the boundary membrane with the concomitant uptake of a sodium ion (symport system)	-	P	-	-	-	-	-	-	-	-	-	-	-	2HCT
N5F16_19050	-2.25	sensor histidine kinase	sensor histidine kinase	Signal transduction histidine kinase regulating citrate malate metabolism	ko:K07700	T	-	2.7.13.3	ko:K07700	ko02020,map02020	M00486	-	-	ko00000,ko00001,ko00002,ko01000,ko01001,ko02022	-	-	-	HATPase_c,PAS,PAS_8,SPOB_a,sCache_3_2
N5F16_20025	-3.78	lsrB	autoinducer 2 ABC transporter substrate-binding protein LsrB	Periplasmic binding protein domain	ko:K10555	G	GO:0003674,GO:0005215,GO:0005575,GO:0005623,GO:0005886,GO:0006810,GO:0008150,GO:0008643,GO:0015144,GO:0015145,GO:0015749,GO:0016020,GO:0016021,GO:0022857,GO:0031224,GO:0034219,GO:0044425,GO:0044464,GO:0051119,GO:0051179,GO:0051234,GO:0055085,GO:0071702,GO:0071944	-	ko:K10555	ko02010,ko02024,map02010,map02024	M00219	-	-	ko00000,ko00001,ko00002,ko02000	3.A.1.2.8	-	-	Peripla_BP_4
N5F16_20030	-4.88	autoinducer 2 import system permease LsrD	autoinducer 2 import system permease LsrD	Branched-chain amino acid transport system / permease component	ko:K10557	P	GO:0003674,GO:0005215,GO:0005575,GO:0005623,GO:0005886,GO:0006810,GO:0008150,GO:0008643,GO:0015144,GO:0015145,GO:0015749,GO:0016020,GO:0016021,GO:0022857,GO:0031224,GO:0034219,GO:0044425,GO:0044464,GO:0051119,GO:0051179,GO:0051234,GO:0055085,GO:0071702,GO:0071944	-	ko:K10557	ko02010,ko02024,map02010,map02024	M00219	-	-	ko00000,ko00001,ko00002,ko02000	3.A.1.2.8	-	iETEC_1333.ETEC_1585	BPD_transp_2
N5F16_20035	-6.05	lsrC	autoinducer 2 ABC transporter permease LsrC	Branched-chain amino acid transport system / permease component	ko:K10556	P	GO:0003674,GO:0005215,GO:0005575,GO:0005623,GO:0005886,GO:0006810,GO:0008150,GO:0008643,GO:0015144,GO:0015145,GO:0015749,GO:0016020,GO:0016021,GO:0022857,GO:0031224,GO:0034219,GO:0044425,GO:0044464,GO:0051119,GO:0051179,GO:0051234,GO:0055085,GO:0071702,GO:0071944	-	ko:K10556	ko02010,ko02024,map02010,map02024	M00219	-	-	ko00000,ko00001,ko00002,ko02000	3.A.1.2.8	-	iEKO11_1354.EKO11_2302,iPC815.YPO0411	BPD_transp_2
N5F16_20040	-6.36	lsrA	autoinducer 2 ABC transporter ATP-binding protein LsrA	ABC transporter	ko:K10558	P	-	-	ko:K10558	ko02010,ko02024,map02010,map02024	M00219	-	-	ko00000,ko00001,ko00002,ko02000	3.A.1.2.8	-	-	ABC_tran
N5F16_20045	-3.39	lsrR	transcriptional regulator LsrR	Putative sugar-binding domain	ko:K11531	K	GO:0000976,GO:0000984,GO:0000986,GO:0000987,GO:0001017,GO:0001067,GO:0003674,GO:0003676,GO:0003677,GO:0003690,GO:0005488,GO:0005515,GO:0005575,GO:0005622,GO:0005623,GO:0005737,GO:0005829,GO:0006139,GO:0006351,GO:0006355,GO:0006725,GO:0006807,GO:0006950,GO:0008150,GO:0008152,GO:0009058,GO:0009059,GO:0009266,GO:0009408,GO:0009628,GO:0009889,GO:0009987,GO:0010467,GO:0010468,GO:0010556,GO:0016070,GO:…	-	ko:K11531	ko02024,ko02026,map02024,map02026	-	-	-	ko00000,ko00001,ko03000	-	-	-	Sugar-bind
N5F16_20050	-3.33	lsrK	autoinducer-2 kinase	Catalyzes the phosphorylation of autoinducer-2 (AI-2) to phospho-AI-2, which subsequently inactivates the transcriptional regulator LsrR and leads to the transcription of the lsr operon. Phosphorylates the ring-open form of (S)-4,5-dihydroxypentane-2,3- dione (DPD), which is the precursor to all AI-2 signaling molecules, at the C5 position	ko:K00854,ko:K11216	G	GO:0003674,GO:0003824,GO:0006793,GO:0006796,GO:0008150,GO:0008152,GO:0009372,GO:0009987,GO:0016301,GO:0016310,GO:0016740,GO:0016772,GO:0042710,GO:0044010,GO:0044237,GO:0044764,GO:0051704,GO:0071518	2.7.1.17,2.7.1.189	ko:K00854,ko:K11216	ko00040,ko01100,ko02024,map00040,map01100,map02024	M00014	R01639,R11183	RC00002,RC00017,RC00538	ko00000,ko00001,ko00002,ko01000	-	-	-	FGGY_C,FGGY_N
N5F16_20095	-2.98	MFS transporter	MFS transporter	transmembrane transport	ko:K08193,ko:K12301,ko:K12303	L	-	-	ko:K08193,ko:K12301,ko:K12303	ko04142,map04142	-	-	-	ko00000,ko00001,ko02000	2.A.1.14,2.A.1.14.10,2.A.1.14.21	-	-	MFS_1
N5F16_20170	-6.21	pflB	formate C-acetyltransferase	formate acetyltransferase	ko:K00656	C	GO:0003674,GO:0003824,GO:0005575,GO:0005622,GO:0005623,GO:0005737,GO:0006082,GO:0006520,GO:0006566,GO:0006567,GO:0006629,GO:0006631,GO:0006807,GO:0008150,GO:0008152,GO:0008861,GO:0009056,GO:0009063,GO:0009066,GO:0009068,GO:0009987,GO:0016020,GO:0016054,GO:0016407,GO:0016408,GO:0016453,GO:0016740,GO:0016746,GO:0016747,GO:0016999,GO:0017144,GO:0019541,GO:0019752,GO:0032787,GO:0042737,GO:0043436,GO:…	2.3.1.54	ko:K00656	ko00620,ko00640,ko00650,ko01100,ko01120,map00620,map00640,map00650,map01100,map01120	-	R00212,R06987	RC00004,RC01181,RC02742,RC02833	ko00000,ko00001,ko01000	-	-	iEcSMS35_1347.EcSMS35_3410	Gly_radical,PFL-like
N5F16_20175	-6.35	tdcD	propionate kinase	Catalyzes the conversion of propionyl phosphate and ADP to propionate and ATP	ko:K00925,ko:K00932	F	GO:0003674,GO:0003824,GO:0006082,GO:0006091,GO:0006113,GO:0006520,GO:0006566,GO:0006567,GO:0006793,GO:0006796,GO:0006807,GO:0008150,GO:0008152,GO:0008776,GO:0008980,GO:0009056,GO:0009063,GO:0009066,GO:0009068,GO:0009987,GO:0015980,GO:0016054,GO:0016301,GO:0016310,GO:0016740,GO:0016772,GO:0016774,GO:0019665,GO:0019666,GO:0019752,GO:0043436,GO:0044237,GO:0044238,GO:0044248,GO:0044281,GO:0044282,GO:…	2.7.2.1,2.7.2.15	ko:K00925,ko:K00932	ko00430,ko00620,ko00640,ko00680,ko00720,ko01100,ko01120,ko01200,map00430,map00620,map00640,map00680,map00720,map01100,map01120,map01200	M00357,M00579	R00315,R01353	RC00002,RC00043	ko00000,ko00001,ko00002,ko01000	-	-	iAPECO1_1312.APECO1_3309,iECS88_1305.ECS88_3508,iEcSMS35_1347.EcSMS35_3411,iLF82_1304.LF82_2233,iUTI89_1310.UTI89_C3550	Acetate_kinase
N5F16_20180	-5.86	tdcC	threonine/serine transporter TdcC	Involved in the import of threonine and serine into the cell, with the concomitant import of a proton (symport system)	ko:K03838	E	GO:0003333,GO:0003674,GO:0005215,GO:0005342,GO:0005575,GO:0005623,GO:0005886,GO:0005887,GO:0006810,GO:0006811,GO:0006812,GO:0006820,GO:0006855,GO:0006865,GO:0008150,GO:0008324,GO:0008509,GO:0008514,GO:0015075,GO:0015077,GO:0015078,GO:0015171,GO:0015175,GO:0015179,GO:0015194,GO:0015195,GO:0015238,GO:0015291,GO:0015293,GO:0015294,GO:0015295,GO:0015318,GO:0015672,GO:0015711,GO:0015804,GO:0015807,GO:…	-	ko:K03838	-	-	-	-	ko00000,ko02000	2.A.42.2.2	-	iAPECO1_1312.APECO1_3308,iE2348C_1286.E2348C_3406,iEC55989_1330.EC55989_3533,iECABU_c1320.ECABU_c35330,iECED1_1282.ECED1_3781,iECIAI1_1343.ECIAI1_3265,iECNA114_1301.ECNA114_4343,iECO103_1326.ECO103_3863,iECO26_1355.ECO26_4221,iECOK1_1307.ECOK1_3543,iECP_1309.ECP_3209,iECSE_1348.ECSE_3400,iECSF_1327.ECSF_2956,iECW_1372.ECW_m3385,iEKO11_1354.EKO11_0601,iLF82_1304.LF82_2232,iNRG857_1313.NRG857_15495…	Aa_trans,Trp_Tyr_perm
N5F16_20185	-5.74	tdcB	bifunctional threonine ammonia-lyase/L-serine ammonia-lyase TdcB	Catalyzes the anaerobic formation of alpha-ketobutyrate and ammonia from threonine in a two-step reaction. The first step involved a dehydration of threonine and a production of enamine intermediates (aminocrotonate), which tautomerizes to its imine form (iminobutyrate). Both intermediates are unstable and short- lived. The second step is the nonenzymatic hydrolysis of the enamine imine intermedi…	ko:K01754	H	GO:0003674,GO:0003824,GO:0003941,GO:0004793,GO:0004794,GO:0005488,GO:0005575,GO:0005622,GO:0005623,GO:0005737,GO:0005829,GO:0006082,GO:0006520,GO:0006563,GO:0006565,GO:0006566,GO:0006567,GO:0006807,GO:0008144,GO:0008150,GO:0008152,GO:0009056,GO:0009063,GO:0009066,GO:0009068,GO:0009069,GO:0009071,GO:0009987,GO:0016054,GO:0016597,GO:0016829,GO:0016830,GO:0016832,GO:0016840,GO:0016841,GO:0019752,GO:…	4.3.1.19	ko:K01754	ko00260,ko00290,ko01100,ko01110,ko01130,ko01200,ko01230,map00260,map00290,map01100,map01110,map01130,map01200,map01230	M00570	R00220,R00996	RC00418,RC02600	ko00000,ko00001,ko00002,ko01000	-	-	-	PALP
N5F16_20215	-2.86	garD	galactarate dehydratase	Catalyzes the dehydration of galactarate to form 5- dehydro-4-deoxy-D-glucarate	ko:K01708	G	GO:0003674,GO:0003824,GO:0005975,GO:0006082,GO:0008150,GO:0008152,GO:0008867,GO:0009056,GO:0009987,GO:0016052,GO:0016054,GO:0016829,GO:0016835,GO:0016836,GO:0019577,GO:0019579,GO:0019580,GO:0019752,GO:0043436,GO:0043648,GO:0043649,GO:0044237,GO:0044238,GO:0044248,GO:0044281,GO:0044282,GO:0046392,GO:0046395,GO:0071704,GO:1901575	4.2.1.42	ko:K01708	ko00053,map00053	-	R05608	RC00543	ko00000,ko00001,ko01000	-	-	iECED1_1282.ECED1_3790,iECP_1309.ECP_3218,iLF82_1304.LF82_0803,iNRG857_1313.NRG857_15535	GD_AH_C,SAF
N5F16_20420	-2.62	argG	argininosuccinate synthase	Belongs to the argininosuccinate synthase family. Type 2 subfamily	ko:K01940	H	GO:0000050,GO:0000053,GO:0003674,GO:0003824,GO:0004055,GO:0005488,GO:0005515,GO:0005575,GO:0005622,GO:0005623,GO:0005737,GO:0005829,GO:0006082,GO:0006520,GO:0006525,GO:0006526,GO:0006575,GO:0006807,GO:0008150,GO:0008152,GO:0008652,GO:0009058,GO:0009064,GO:0009084,GO:0009987,GO:0016053,GO:0016874,GO:0016879,GO:0019627,GO:0019752,GO:0034641,GO:0042802,GO:0043436,GO:0043603,GO:0043604,GO:0044237,GO:…	6.3.4.5	ko:K01940	ko00220,ko00250,ko01100,ko01110,ko01130,ko01230,ko05418,map00220,map00250,map01100,map01110,map01130,map01230,map05418	M00029,M00844,M00845	R01954	RC00380,RC00629	ko00000,ko00001,ko00002,ko01000,ko04147	-	-	iSBO_1134.SBO_3210,iSbBS512_1146.SbBS512_E3599	Arginosuc_synth
N5F16_21450	-2.74	aspartate aminotransferase family protein	aspartate aminotransferase family protein	Involved in both the arginine and lysine biosynthetic pathways	ko:K00821,ko:K00840	E	GO:0003674,GO:0003824,GO:0003992,GO:0004069,GO:0005488,GO:0005515,GO:0006082,GO:0006520,GO:0006525,GO:0006526,GO:0006553,GO:0006591,GO:0006807,GO:0008144,GO:0008150,GO:0008152,GO:0008483,GO:0008652,GO:0009016,GO:0009058,GO:0009064,GO:0009066,GO:0009067,GO:0009084,GO:0009085,GO:0009089,GO:0009987,GO:0016053,GO:0016740,GO:0016769,GO:0019752,GO:0019842,GO:0030170,GO:0033359,GO:0036094,GO:0042450,GO:…	2.6.1.11,2.6.1.17,2.6.1.81	ko:K00821,ko:K00840	ko00220,ko00300,ko00330,ko01100,ko01110,ko01120,ko01130,ko01210,ko01230,map00220,map00300,map00330,map01100,map01110,map01120,map01130,map01210,map01230	M00016,M00028,M00845	R02283,R04217,R04475	RC00006,RC00062	ko00000,ko00001,ko00002,ko01000,ko01007	-	-	iSFV_1184.SFV_3365,iSF_1195.SF3378,iSFxv_1172.SFxv_3689,iSSON_1240.SSON_3490,iS_1188.S4385	Aminotran_3
N5F16_22650	-3.43	argB	acetylglutamate kinase	Catalyzes the ATP-dependent phosphorylation of N-acetyl- L-glutamate	ko:K00930,ko:K22478	F	GO:0003674,GO:0003824,GO:0003991,GO:0004042,GO:0005488,GO:0006082,GO:0006520,GO:0006525,GO:0006526,GO:0006793,GO:0006796,GO:0006807,GO:0006950,GO:0006974,GO:0008080,GO:0008150,GO:0008152,GO:0008652,GO:0009058,GO:0009064,GO:0009084,GO:0009987,GO:0016053,GO:0016301,GO:0016310,GO:0016407,GO:0016410,GO:0016597,GO:0016740,GO:0016746,GO:0016747,GO:0016772,GO:0016774,GO:0019752,GO:0031406,GO:0033554,GO:…	2.3.1.1,2.7.2.8	ko:K00930,ko:K22478	ko00220,ko01100,ko01110,ko01130,ko01210,ko01230,map00220,map01100,map01110,map01130,map01210,map01230	M00028,M00845	R00259,R02649	RC00002,RC00004,RC00043,RC00064	ko00000,ko00001,ko00002,ko01000	-	-	iAPECO1_1312.APECO1_2508,iB21_1397.B21_03793,iEC55989_1330.EC55989_4441,iECB_1328.ECB_03844,iECDH10B_1368.ECDH10B_4147,iECDH1ME8569_1439.ECDH1ME8569_3827,iECD_1391.ECD_03844,iECH74115_1262.ECH74115_5419,iECIAI1_1343.ECIAI1_4167,iECO103_1326.ECO103_4715,iECOK1_1307.ECOK1_4431,iECS88_1305.ECS88_4414,iECSE_1348.ECSE_4252,iETEC_1333.ETEC_4227,iEcE24377_1341.EcE24377A_4498,iEcHS_1320.EcHS_A4193,iEcolC…	AA_kinase,NAT
N5F16_22655	-4.24	argC	N-acetyl-gamma-glutamyl-phosphate reductase	Catalyzes the NADPH-dependent reduction of N-acetyl-5- glutamyl phosphate to yield N-acetyl-L-glutamate 5-semialdehyde	ko:K00145	E	GO:0003674,GO:0003824,GO:0003942,GO:0006082,GO:0006520,GO:0006525,GO:0006526,GO:0006807,GO:0008150,GO:0008152,GO:0008652,GO:0009058,GO:0009064,GO:0009084,GO:0009987,GO:0016053,GO:0016491,GO:0016620,GO:0016903,GO:0019752,GO:0043436,GO:0044237,GO:0044238,GO:0044249,GO:0044281,GO:0044283,GO:0046394,GO:0055114,GO:0071704,GO:1901564,GO:1901566,GO:1901576,GO:1901605,GO:1901607	1.2.1.38	ko:K00145	ko00220,ko01100,ko01110,ko01130,ko01210,ko01230,map00220,map01100,map01110,map01130,map01210,map01230	M00028,M00845	R03443	RC00684	ko00000,ko00001,ko00002,ko01000	-	-	iSSON_1240.SSON_4131	Semialdhyde_dh,Semialdhyde_dhC

## Sheet: Table S3
Table S3. Characteristics of the up-regulated genes in Eh2436Csa13R isolate, the genes shared with Eh4236ColR are highlighted in yellow; functional annotation of the protein sequences was performed with eggNOG-mapper v2 tool (15).
Locus tag	Fold change	Gene name	Protein name	Description	KEGG_ko	COG_category	GOs	EC	KEGG_ko	KEGG_Pathway	KEGG_Module	KEGG_Reaction	KEGG_rclass	BRITE	KEGG_TC	CAZy	BiGG_Reaction	PFAMs
N5F16_00060	3,21	MFS transporter CDS	MFS transporter	Major facilitator superfamily	ko:K03535,ko:K08194	G	GO:0003674,GO:0005215,GO:0005575,GO:0005623,GO:0005886,GO:0006810,GO:0006811,GO:0006820,GO:0008150,GO:0015711,GO:0016020,GO:0016021,GO:0022857,GO:0031224,GO:0044425,GO:0044464,GO:0051179,GO:0051234,GO:0055085,GO:0071702,GO:0071944	-	ko:K03535,ko:K08194	-	-	-	-	ko00000,ko02000	2.A.1.14.1,2.A.1.14.7	-	iECO103_1326.ECO103_4467	MFS_1
N5F16_00165	2,83	ilvB CDS	acetolactate synthase large subunit	Acetolactate synthase	ko:K01652	H	GO:0003674,GO:0003824,GO:0003984,GO:0005575,GO:0005622,GO:0005623,GO:0005737,GO:0005948,GO:0006082,GO:0006520,GO:0006549,GO:0006573,GO:0006807,GO:0008150,GO:0008152,GO:0008652,GO:0009058,GO:0009081,GO:0009082,GO:0009097,GO:0009099,GO:0009987,GO:0016053,GO:0016740,GO:0016744,GO:0019752,GO:0032991,GO:0043436,GO:0044237,GO:0044238,GO:0044249,GO:0044281,GO:0044283,GO:0044424,GO:0044444,GO:0044464,GO:…	2.2.1.6	ko:K01652	ko00290,ko00650,ko00660,ko00770,ko01100,ko01110,ko01130,ko01210,ko01230,map00290,map00650,map00660,map00770,map01100,map01110,map01130,map01210,map01230	M00019,M00570	R00006,R00014,R00226,R03050,R04672,R04673,R08648	RC00027,RC00106,RC01192,RC02744,RC02893	ko00000,ko00001,ko00002,ko01000	-	-	iSDY_1059.SDY_4155	TPP_enzyme_C,TPP_enzyme_M,TPP_enzyme_N
N5F16_00170	2,61	ilvN CDS	acetolactate synthase small subunit	PFAM Amino acid-binding ACT	ko:K01653	E	GO:0003674,GO:0003824,GO:0003984,GO:0005575,GO:0005622,GO:0005623,GO:0005737,GO:0005829,GO:0005948,GO:0006082,GO:0006520,GO:0006549,GO:0006573,GO:0006807,GO:0008150,GO:0008152,GO:0008652,GO:0009058,GO:0009081,GO:0009082,GO:0009097,GO:0009099,GO:0009987,GO:0016053,GO:0016740,GO:0016744,GO:0019752,GO:0032991,GO:0043436,GO:0044237,GO:0044238,GO:0044249,GO:0044281,GO:0044283,GO:0044424,GO:0044444,GO:…	2.2.1.6	ko:K01653	ko00290,ko00650,ko00660,ko00770,ko01100,ko01110,ko01130,ko01210,ko01230,map00290,map00650,map00660,map00770,map01100,map01110,map01130,map01210,map01230	M00019,M00570	R00006,R00014,R00226,R03050,R04672,R04673,R08648	RC00027,RC00106,RC01192,RC02744,RC02893	ko00000,ko00001,ko00002,ko01000	-	-	iAF1260.b3670,iAPECO1_1312.APECO1_2782,iB21_1397.B21_03496,iBWG_1329.BWG_3361,iE2348C_1286.E2348C_3985,iEC042_1314.EC042_4025,iECABU_c1320.ECABU_c41570,iECBD_1354.ECBD_0033,iECB_1328.ECB_03554,iECDH10B_1368.ECDH10B_3853,iECDH1ME8569_1439.ECDH1ME8569_3555,iECD_1391.ECD_03554,iECED1_1282.ECED1_4366,iECH74115_1262.ECH74115_5103,iECIAI1_1343.ECIAI1_3846,iECIAI39_1322.ECIAI39_4272,iECNA114_1301.ECNA11…	ACT,ACT_5
N5F16_00510	2,32	virulence RhuM family protein CDS	virulence RhuM family protein	Virulence protein RhuM family	-	L	-	-	-	-	-	-	-	-	-	-	-	Virulence_RhuM
N5F16_01130	2,18	MFS transporter CDS	MFS transporter	Major facilitator superfamily	-	G	-	-	-	-	-	-	-	-	-	-	-	MFS_1
N5F16_01135	2,18	sugar kinase CDS	sugar kinase	carbohydrate kinase activity	-	G	-	-	-	-	-	-	-	-	-	-	-	PfkB
N5F16_01140	2,69	sugar phosphate isomerase/epimerase CDS	sugar phosphate isomerase/epimerase	Xylose isomerase domain protein TIM barrel	-	G	-	-	-	-	-	-	-	-	-	-	-	AP_endonuc_2
N5F16_01395	2,37	aceB CDS	malate synthase A	Belongs to the malate synthase family	ko:K01638	H	GO:0003674,GO:0003824,GO:0004474,GO:0005575,GO:0005622,GO:0005623,GO:0005737,GO:0005975,GO:0006081,GO:0006082,GO:0006097,GO:0008150,GO:0008152,GO:0009987,GO:0016740,GO:0016746,GO:0019752,GO:0032787,GO:0043436,GO:0044237,GO:0044238,GO:0044262,GO:0044281,GO:0044424,GO:0044464,GO:0046487,GO:0046912,GO:0071704	2.3.3.9	ko:K01638	ko00620,ko00630,ko01100,ko01110,ko01120,ko01200,map00620,map00630,map01100,map01110,map01120,map01200	M00012	R00472	RC00004,RC00308,RC02747	ko00000,ko00001,ko00002,ko01000	-	-	iEC55989_1330.EC55989_4499,iLF82_1304.LF82_0013,iNRG857_1313.NRG857_20010	Malate_synthase
N5F16_01400	2,06	aceA CDS	isocitrate lyase	Belongs to the isocitrate lyase PEP mutase superfamily. Isocitrate lyase family	-	C	-	-	-	-	-	-	-	-	-	-	-	ICL
N5F16_01430	2,12	type II toxin-antitoxin system RelE/ParE family toxin CDS	type II toxin-antitoxin system RelE/ParE family toxin	addiction module killer protein	-	S	-	-	-	-	-	-	-	-	-	-	-	Gp49
N5F16_01490	2,16	malF CDS	maltose ABC transporter permease MalF	PFAM binding-protein-dependent transport systems inner membrane component	ko:K10109	P	GO:0003674,GO:0003824,GO:0005215,GO:0005363,GO:0005575,GO:0005623,GO:0005886,GO:0005887,GO:0006810,GO:0006950,GO:0006974,GO:0008150,GO:0008643,GO:0009987,GO:0015144,GO:0015154,GO:0015157,GO:0015399,GO:0015405,GO:0015422,GO:0015423,GO:0015766,GO:0015768,GO:0015772,GO:0015774,GO:0016020,GO:0016021,GO:0016462,GO:0016787,GO:0016817,GO:0016818,GO:0016887,GO:0017111,GO:0022804,GO:0022857,GO:0031224,GO:…	-	ko:K10109	ko02010,map02010	M00194	-	-	ko00000,ko00001,ko00002,ko02000	3.A.1.1.1,3.A.1.1.22	-	iZ_1308.Z5631	BPD_transp_1,MalF_P2
N5F16_01495	2,69	malE CDS	maltose/maltodextrin ABC transporter substrate-binding protein MalE	Bacterial extracellular solute-binding protein	ko:K10108	G	GO:0003674,GO:0005215,GO:0005488,GO:0005575,GO:0005623,GO:0005886,GO:0006810,GO:0006928,GO:0006935,GO:0006950,GO:0006974,GO:0008150,GO:0008643,GO:0009593,GO:0009605,GO:0009730,GO:0009743,GO:0009987,GO:0010033,GO:0015766,GO:0015768,GO:0015772,GO:0015774,GO:0016020,GO:0016021,GO:0016477,GO:0030246,GO:0030288,GO:0030313,GO:0031224,GO:0031975,GO:0032991,GO:0033036,GO:0033037,GO:0033554,GO:0034285,GO:…	-	ko:K10108	ko02010,ko02030,map02010,map02030	M00194	-	-	ko00000,ko00001,ko00002,ko02000	3.A.1.1.1,3.A.1.1.22	-	iECUMN_1333.ECUMN_4568	SBP_bac_1,SBP_bac_8
N5F16_01500	3,76	malK CDS	maltose/maltodextrin ABC transporter ATP-bindingprotein MalK	TOBE domain	-	I	-	e	-	-	-	-	-	-	-	-	-	ABC_tran,TOBE_2
N5F16_01505	4,13	maltoporin CDS	maltoporin	Involved in the transport of maltose and maltodextrins	ko:K02024	M	GO:0003674,GO:0005215,GO:0005575,GO:0005623,GO:0006810,GO:0006950,GO:0006974,GO:0008150,GO:0008643,GO:0009279,GO:0009987,GO:0015144,GO:0015159,GO:0015267,GO:0015288,GO:0015774,GO:0016020,GO:0016021,GO:0019867,GO:0022803,GO:0022829,GO:0022857,GO:0022884,GO:0030312,GO:0030313,GO:0031224,GO:0031230,GO:0031975,GO:0032991,GO:0033036,GO:0033037,GO:0033554,GO:0034219,GO:0042956,GO:0042958,GO:0044425,GO:…	-	ko:K02024	-	-	-	-	ko00000,ko02000	1.B.3.1.1	-	iEC55989_1330.EC55989_4527,iYL1228.KPN_04425	LamB
N5F16_01635	2,16	hypothetical protein CDS	hypothetical protein	-	-	-	-	-	-	-	-	-	-	-	-	-	-	-
N5F16_01700	2,4	glycoside hydrolase family 19 protein CDS	glycoside hydrolase family 19 protein	Chitinase class I	ko:K03791	S	-	-	ko:K03791	-	-	-	-	ko00000	-	GH19	-	Glyco_hydro_19,LysM
N5F16_01705	2,32	hypothetical protein CDS	hypothetical protein	-	-	-	-	-	-	-	-	-	-	-	-	-	-	-
N5F16_02095	2,13	phnN CDS	ribose 1,5-bisphosphokinase	Catalyzes the phosphorylation of ribose 1,5-bisphosphate to 5-phospho-D-ribosyl alpha-1-diphosphate (PRPP)	ko:K05774	F	GO:0003674,GO:0003824,GO:0005575,GO:0005622,GO:0005623,GO:0005737,GO:0005829,GO:0005975,GO:0006015,GO:0006139,GO:0006725,GO:0006732,GO:0006733,GO:0006753,GO:0006793,GO:0006796,GO:0006807,GO:0008150,GO:0008152,GO:0009058,GO:0009108,GO:0009117,GO:0009165,GO:0009435,GO:0009987,GO:0016301,GO:0016310,GO:0016740,GO:0016772,GO:0016776,GO:0018130,GO:0019200,GO:0019359,GO:0019362,GO:0019363,GO:0019438,GO:…	2.7.4.23	ko:K05774	ko00030,map00030	-	R06836	RC00002	ko00000,ko00001,ko01000	-	-	iAF1260.b4094,iB21_1397.B21_03926,iBWG_1329.BWG_3809,iECBD_1354.ECBD_3936,iECB_1328.ECB_03966,iECDH10B_1368.ECDH10B_4285,iECDH1ME8569_1439.ECDH1ME8569_3953,iECD_1391.ECD_03966,iEKO11_1354.EKO11_4224,iEcDH1_1363.EcDH1_3897,iEcolC_1368.EcolC_3932,iJO1366.b4094,iSSON_1240.SSON_4270,iUMNK88_1353.UMNK88_4960,iY75_1357.Y75_RS21315	AAA_18,Guanylate_kin
N5F16_02135	2,4	phnF CDS	phosphonate metabolism transcriptional regulatorPhnF	Transcriptional regulator	ko:K02043,ko:K03482	K	-	-	ko:K02043,ko:K03482	-	-	-	-	ko00000,ko03000	-	-	-	GntR,UTRA
N5F16_02220	3,47	AraC family transcriptional regulator CDS	AraC family transcriptional regulator	AraC-like ligand binding domain	-	K	-	-	-	-	-	-	-	-	-	-	-	AraC_binding,HTH_18
N5F16_02850	2,88	treB CDS	PTS trehalose transporter subunit IIBC	phosphotransferase system	ko:K02818,ko:K02819	G	GO:0003674,GO:0003824,GO:0005215,GO:0005575,GO:0005623,GO:0005886,GO:0006810,GO:0008150,GO:0008643,GO:0009401,GO:0015144,GO:0015766,GO:0015771,GO:0015772,GO:0016020,GO:0016740,GO:0016772,GO:0016773,GO:0022804,GO:0022857,GO:0034219,GO:0044464,GO:0051179,GO:0051234,GO:0055085,GO:0071702,GO:0071944,GO:0090563,GO:0090589	2.7.1.201	ko:K02818,ko:K02819	ko00500,ko02060,map00500,map02060	M00270	R02780	RC00017,RC03206	ko00000,ko00001,ko00002,ko01000,ko02000	4.A.1.2.13,4.A.1.2.4,4.A.1.2.8	-	iECABU_c1320.ECABU_c48060,ic_1306.c5339	PTS_EIIB,PTS_EIIC
N5F16_02860	4,27	mgtA CDS	magnesium-translocating P-type ATPase	P-type ATPase	ko:K01531,ko:K12955	P	GO:0003674,GO:0003824,GO:0005215,GO:0005575,GO:0005622,GO:0005623,GO:0005886,GO:0005887,GO:0006810,GO:0006811,GO:0006812,GO:0008150,GO:0008324,GO:0015075,GO:0015318,GO:0015399,GO:0015405,GO:0016020,GO:0016021,GO:0016462,GO:0016787,GO:0016817,GO:0016818,GO:0016887,GO:0017111,GO:0019829,GO:0022804,GO:0022853,GO:0022857,GO:0022890,GO:0031224,GO:0031226,GO:0034220,GO:0042623,GO:0042625,GO:0042626,GO:…	3.6.3.2	ko:K01531,ko:K12955	-	-	-	-	ko00000,ko01000	3.A.3.24,3.A.3.4	-	iSF_1195.SF4248	Cation_ATPase_C,Cation_ATPase_N,E1-E2_ATPase,Hydrolase
N5F16_03225	2,59	amidohydrolase CDS	amidohydrolase	hydrolase activity, acting on carbon-nitrogen (but not peptide) bonds	-	S	-	-	-	-	-	-	-	-	-	-	-	Amidohydro_3
N5F16_03350	2,16	BrnA antitoxin family protein CDS	BrnA antitoxin family protein	BrnA antitoxin of type II toxin-antitoxin system	-	S	-	-	-	-	-	-	-	-	-	-	-	BrnA_antitoxin
N5F16_03370	7,02	YfaZ family protein CDS	YfaZ family protein	YfaZ precursor	-	S	-	-	-	-	-	-	-	-	-	-	-	YfaZ
N5F16_03730	9,54	thrA CDS	bifunctional aspartate kinase/homoserine dehydrogenase I	homoserine dehydrogenase	ko:K12524,ko:K12525	E	GO:0003674,GO:0003824,GO:0004072,GO:0004412,GO:0005575,GO:0005622,GO:0005623,GO:0005737,GO:0006082,GO:0006520,GO:0006553,GO:0006793,GO:0006796,GO:0006807,GO:0008150,GO:0008152,GO:0008652,GO:0009058,GO:0009066,GO:0009067,GO:0009069,GO:0009070,GO:0009085,GO:0009089,GO:0009090,GO:0009092,GO:0009987,GO:0016053,GO:0016301,GO:0016310,GO:0016491,GO:0016614,GO:0016616,GO:0016740,GO:0016772,GO:0016774,GO:…	1.1.1.3,2.7.2.4	ko:K12524,ko:K12525	ko00260,ko00261,ko00270,ko00300,ko01100,ko01110,ko01120,ko01130,ko01230,map00260,map00261,map00270,map00300,map01100,map01110,map01120,map01130,map01230	M00016,M00017,M00018,M00526,M00527	R00480,R01773,R01775	RC00002,RC00043,RC00087	ko00000,ko00001,ko00002,ko01000	-	-	iECDH1ME8569_1439.ECDH1ME8569_0002,iEcDH1_1363.EcDH1_3594,iSFV_1184.SFV_0001	AA_kinase,ACT,ACT_7,Homoserine_dh,NAD_binding_3
N5F16_03735	3,77	thrB CDS	homoserine kinase	Catalyzes the ATP-dependent phosphorylation of L- homoserine to L-homoserine phosphate	ko:K00872	F	GO:0000096,GO:0000097,GO:0003674,GO:0003824,GO:0004413,GO:0005575,GO:0005622,GO:0005623,GO:0005737,GO:0005829,GO:0006082,GO:0006520,GO:0006555,GO:0006566,GO:0006790,GO:0006793,GO:0006796,GO:0006807,GO:0008150,GO:0008152,GO:0008652,GO:0009058,GO:0009066,GO:0009067,GO:0009069,GO:0009086,GO:0009088,GO:0009092,GO:0009987,GO:0016053,GO:0016301,GO:0016310,GO:0016740,GO:0016772,GO:0016773,GO:0019202,GO:…	2.7.1.39	ko:K00872	ko00260,ko01100,ko01110,ko01120,ko01230,map00260,map01100,map01110,map01120,map01230	M00018	R01771	RC00002,RC00017	ko00000,ko00001,ko00002,ko01000	-	-	iECSE_1348.ECSE_0003	GHMP_kinases_C,GHMP_kinases_N
N5F16_03740	3,8	thrC CDS	threonine synthase	Threonine synthase	ko:K01733	E	GO:0003674,GO:0003824,GO:0004795,GO:0005575,GO:0005622,GO:0005623,GO:0005737,GO:0005829,GO:0006082,GO:0006520,GO:0006566,GO:0006807,GO:0008150,GO:0008152,GO:0008652,GO:0009058,GO:0009066,GO:0009067,GO:0009088,GO:0009987,GO:0016053,GO:0016829,GO:0016835,GO:0016838,GO:0019752,GO:0043436,GO:0044237,GO:0044238,GO:0044249,GO:0044281,GO:0044283,GO:0044424,GO:0044444,GO:0044464,GO:0046394,GO:0071704,GO:…	4.2.3.1	ko:K01733	ko00260,ko00750,ko01100,ko01110,ko01120,ko01230,map00260,map00750,map01100,map01110,map01120,map01230	M00018	R01466,R05086	RC00017,RC00526	ko00000,ko00001,ko00002,ko01000	-	-	iLF82_1304.LF82_2261,iNRG857_1313.NRG857_00025	PALP,Thr_synth_N
N5F16_04025	3,76	leuD CDS	3-isopropylmalate dehydratase small subunit	Catalyzes the isomerization between 2-isopropylmalate and 3-isopropylmalate, via the formation of 2-isopropylmaleate	ko:K01704	E	GO:0003674,GO:0003824,GO:0003861,GO:0005575,GO:0005622,GO:0005623,GO:0005737,GO:0005829,GO:0006082,GO:0006520,GO:0006551,GO:0006807,GO:0008150,GO:0008152,GO:0008652,GO:0009058,GO:0009081,GO:0009082,GO:0009098,GO:0009316,GO:0009987,GO:0016053,GO:0016829,GO:0016835,GO:0016836,GO:0016853,GO:0016866,GO:0019752,GO:0032991,GO:0043436,GO:0044237,GO:0044238,GO:0044249,GO:0044281,GO:0044283,GO:0044424,GO:…	4.2.1.33,4.2.1.35	ko:K01704	ko00290,ko00660,ko01100,ko01110,ko01210,ko01230,map00290,map00660,map01100,map01110,map01210,map01230	M00432,M00535	R03896,R03898,R03968,R04001,R10170	RC00976,RC00977,RC01041,RC01046,RC03072	br01601,ko00000,ko00001,ko00002,ko01000	-	-	-	Aconitase_C
N5F16_04030	3,9	leuC CDS	3-isopropylmalate dehydratase large subunit	Catalyzes the isomerization between 2-isopropylmalate and 3-isopropylmalate, via the formation of 2-isopropylmaleate	ko:K01703	H	GO:0003674,GO:0003824,GO:0003861,GO:0005575,GO:0005622,GO:0005623,GO:0005737,GO:0005829,GO:0006082,GO:0006520,GO:0006551,GO:0006807,GO:0008150,GO:0008152,GO:0008652,GO:0009058,GO:0009081,GO:0009082,GO:0009098,GO:0009316,GO:0009987,GO:0016053,GO:0016829,GO:0016835,GO:0016836,GO:0016853,GO:0016866,GO:0019752,GO:0032991,GO:0043436,GO:0044237,GO:0044238,GO:0044249,GO:0044281,GO:0044283,GO:0044424,GO:…	4.2.1.33,4.2.1.35	ko:K01703	ko00290,ko00660,ko00966,ko01100,ko01110,ko01210,ko01230,map00290,map00660,map00966,map01100,map01110,map01210,map01230	M00432,M00535	R03896,R03898,R03968,R04001,R08620,R08624,R08628,R08634,R08641,R08645,R10170	RC00497,RC00976,RC00977,RC01041,RC01046,RC03072	br01601,ko00000,ko00001,ko00002,ko01000	-	-	iEcE24377_1341.EcE24377A_0075,iPC815.YPO0531	Aconitase
N5F16_04035	5	leuB CDS	3-isopropylmalate dehydrogenase	Catalyzes the oxidation of 3-carboxy-2-hydroxy-4- methylpentanoate (3-isopropylmalate) to 3-carboxy-4-methyl-2- oxopentanoate. The product decarboxylates to 4-methyl-2 oxopentanoate	ko:K00052	H	GO:0000287,GO:0003674,GO:0003824,GO:0003862,GO:0005488,GO:0005575,GO:0005622,GO:0005623,GO:0005737,GO:0005829,GO:0006082,GO:0006520,GO:0006551,GO:0006807,GO:0006950,GO:0007154,GO:0008150,GO:0008152,GO:0008652,GO:0009058,GO:0009081,GO:0009082,GO:0009098,GO:0009267,GO:0009605,GO:0009987,GO:0009991,GO:0016053,GO:0016491,GO:0016614,GO:0016616,GO:0019752,GO:0030145,GO:0031667,GO:0031668,GO:0031669,GO:…	1.1.1.85	ko:K00052	ko00290,ko00660,ko01100,ko01110,ko01210,ko01230,map00290,map00660,map01100,map01110,map01210,map01230	M00432,M00535	R00994,R04426,R10052	RC00084,RC00417,RC03036	br01601,ko00000,ko00001,ko00002,ko01000	-	-	iECs_1301.ECs0077,iYL1228.KPN_00079,iZ_1308.Z0082	Iso_dh
N5F16_04040	3,71	leuA CDS	2-isopropylmalate synthase	Catalyzes the condensation of the acetyl group of acetyl-CoA with 3-methyl-2-oxobutanoate (2-oxoisovalerate) to form 3-carboxy-3-hydroxy-4-methylpentanoate (2-isopropylmalate)	ko:K01649	H	GO:0003674,GO:0003824,GO:0003852,GO:0003985,GO:0003988,GO:0005575,GO:0005622,GO:0005623,GO:0005737,GO:0005829,GO:0006082,GO:0006520,GO:0006551,GO:0006807,GO:0008150,GO:0008152,GO:0008652,GO:0009058,GO:0009081,GO:0009082,GO:0009098,GO:0009987,GO:0016053,GO:0016407,GO:0016408,GO:0016453,GO:0016740,GO:0016746,GO:0016747,GO:0019752,GO:0043436,GO:0044237,GO:0044238,GO:0044249,GO:0044281,GO:0044283,GO:…	2.3.3.13	ko:K01649	ko00290,ko00620,ko01100,ko01110,ko01210,ko01230,map00290,map00620,map01100,map01110,map01210,map01230	M00432	R01213	RC00004,RC00470,RC02754	br01601,ko00000,ko00001,ko00002,ko01000	-	-	iSFV_1184.SFV_0066	HMGL-like,LeuA_dimer
N5F16_05375	2,28	SgrR family transcriptional regulator CDS	SgrR family transcriptional regulator	extracellular solute-binding protein, family 5	-	S	GO:0005575,GO:0005623,GO:0030288,GO:0030313,GO:0031975,GO:0042597,GO:0044464	-	-	-	-	-	-	-	-	-	-	SBP_bac_5,SgrR_N
N5F16_05895	3,15	cation-transporting P-type ATPase CDS	cation-transporting P-type ATPase	ATPase, P-type (transporting), HAD superfamily, subfamily IC	ko:K01537	P	-	3.6.3.8	ko:K01537	-	-	-	-	ko00000,ko01000	3.A.3.2	-	-	Cation_ATPase,Cation_ATPase_C,Cation_ATPase_N,E1-E2_ATPase,Hydrolase,Hydrolase_3
N5F16_06330	11,42	pagP CDS	lipid IV(A) palmitoyltransferase PagP	Transfers a palmitate residue from the sn-1 position of a phospholipid to the N-linked hydroxymyristate on the proximal unit of lipid A or its precursors	ko:K12973	M	GO:0003674,GO:0003824,GO:0005575,GO:0005623,GO:0005975,GO:0006629,GO:0006643,GO:0006644,GO:0006664,GO:0006793,GO:0006796,GO:0008150,GO:0008152,GO:0008374,GO:0008610,GO:0008654,GO:0009058,GO:0009245,GO:0009247,GO:0009279,GO:0009311,GO:0009312,GO:0009987,GO:0016020,GO:0016051,GO:0016409,GO:0016416,GO:0016740,GO:0016746,GO:0016747,GO:0019637,GO:0019867,GO:0030312,GO:0030313,GO:0031975,GO:0044237,GO:…	2.3.1.251	ko:K12973	ko01503,ko05133,map01503,map05133	M00724	R11223	RC00037,RC00041	ko00000,ko00001,ko00002,ko01000,ko01005	-	-	iEC042_1314.EC042_0658,iECO111_1330.ECO111_0653,iECSE_1348.ECSE_0690,iEcolC_1368.EcolC_3022	PagP
N5F16_06560	2,19	chiP CDS	chitoporin	Outer membrane porin	-	M	GO:0003674,GO:0005215,GO:0006810,GO:0008150,GO:0008152,GO:0008643,GO:0015267,GO:0015772,GO:0022803,GO:0022838,GO:0022857,GO:0051179,GO:0051234,GO:0052778,GO:0052779,GO:0055085,GO:0071702,GO:0071704,GO:1901135	-	-	-	-	-	-	-	-	-	-	OprD
N5F16_06565	2,49	chiQ CDS	ChiQ/YbfN family lipoprotein	YbfN-like lipoprotein	-	M	-	-	-	-	-	-	-	-	-	-	-	YbfN
N5F16_06895	2,54	galE CDS	UDP-glucose 4-epimerase GalE	UDP-glucose 4-epimerase	ko:K01784	M	-	5.1.3.2	ko:K01784	ko00052,ko00520,ko01100,map00052,map00520,map01100	M00361,M00362,M00632	R00291,R02984	RC00289	ko00000,ko00001,ko00002,ko01000	-	-	-	GDP_Man_Dehyd
N5F16_07085	2,6	cecR CDS	transcriptional regulator CecR	Transcriptional regulator	-	K	GO:0003674,GO:0003700,GO:0005488,GO:0005515,GO:0006139,GO:0006351,GO:0006355,GO:0006725,GO:0006807,GO:0008150,GO:0008152,GO:0009058,GO:0009059,GO:0009889,GO:0009890,GO:0009891,GO:0009892,GO:0009893,GO:0009987,GO:0010467,GO:0010468,GO:0010556,GO:0010557,GO:0010558,GO:0010604,GO:0010605,GO:0010628,GO:0010629,GO:0016070,GO:0018130,GO:0019219,GO:0019222,GO:0019438,GO:0031323,GO:0031324,GO:0031325,GO:…	-	-	-	-	-	-	-	-	-	-	DUF1956,TetR_N
N5F16_07180	5,28	ompX CDS	outer membrane protein OmpX	PFAM virulence-related outer membrane protein	ko:K11934	M	GO:0005575,GO:0005623,GO:0009279,GO:0016020,GO:0019867,GO:0030312,GO:0030313,GO:0031975,GO:0044462,GO:0044464,GO:0071944	-	ko:K11934	-	-	-	-	ko00000,ko02000	1.B.6.2.1	-	-	Ail_Lom,OMP_b-brl
N5F16_07220	2,64	aldo/keto reductase CDS	aldo/keto reductase	aldo keto reductase	-	C	-	-	-	-	-	-	-	-	-	-	-	Aldo_ket_red
N5F16_07250	6,03	efflux RND transporter periplasmic adaptor subunit CDS	efflux RND transporter periplasmic adaptor subunit	Belongs to the membrane fusion protein (MFP) (TC 8.A.1) family	ko:K02005,ko:K13888	M	-	-	ko:K02005,ko:K13888	-	M00709	-	-	ko00000,ko00002,ko02000	8.A.1	-	-	Biotin_lipoyl_2,HlyD_3,HlyD_D23
N5F16_07260	2,55	efflux transporter outer membrane subunit CDS	efflux transporter outer membrane subunit	Membrane	-	M	-	-	-	-	-	-	-	-	-	-	-	OEP
N5F16_07315	3,07	formate C-acetyltransferase/glycerol dehydratasefamily glycyl radical enzyme CDS	formate C-acetyltransferase/glycerol dehydratasefamily glycyl radical enzyme	formate C-acetyltransferase glycine radical	ko:K00656	H	GO:0005575,GO:0005622,GO:0005623,GO:0005737,GO:0005829,GO:0044424,GO:0044444,GO:0044464	2.3.1.54	ko:K00656	ko00620,ko00640,ko00650,ko01100,ko01120,map00620,map00640,map00650,map01100,map01120	-	R00212,R06987	RC00004,RC01181,RC02742,RC02833	ko00000,ko00001,ko01000	-	-	-	Gly_radical,PFL-like
N5F16_07320	2	glycyl-radical enzyme activating protein CDS	glycyl-radical enzyme activating protein	TIGRFAM glycyl-radical enzyme activating protein family	ko:K04069	O	-	1.97.1.4	ko:K04069	-	-	R04710	-	ko00000,ko01000	-	-	-	Fer4_12,Radical_SAM
N5F16_07385	2,65	dacC CDS	serine-type D-Ala-D-Ala carboxypeptidase	Belongs to the peptidase S11 family	ko:K07258	M	GO:0000270,GO:0003674,GO:0003824,GO:0004175,GO:0004180,GO:0005488,GO:0005575,GO:0005623,GO:0005886,GO:0005887,GO:0006022,GO:0006023,GO:0006024,GO:0006508,GO:0006807,GO:0008144,GO:0008150,GO:0008152,GO:0008233,GO:0008238,GO:0008360,GO:0008658,GO:0009058,GO:0009059,GO:0009252,GO:0009273,GO:0009987,GO:0016020,GO:0016021,GO:0016787,GO:0019538,GO:0022603,GO:0022604,GO:0030203,GO:0031224,GO:0031226,GO:…	3.4.16.4	ko:K07258	ko00550,ko01100,map00550,map01100	-	-	-	ko00000,ko00001,ko01000,ko01002,ko01011	-	-	iSbBS512_1146.SbBS512_E2506	PBP5_C,Peptidase_S11
N5F16_07395	3,15	ybjG CDS	undecaprenyl-diphosphate phosphatase	Phosphoesterase PA-phosphatase related	ko:K19302	I	GO:0003674,GO:0003824,GO:0005575,GO:0005623,GO:0005886,GO:0008150,GO:0016020,GO:0016462,GO:0016787,GO:0016817,GO:0016818,GO:0042221,GO:0044464,GO:0046677,GO:0050380,GO:0050896,GO:0071944	3.6.1.27	ko:K19302	ko00550,map00550	-	R05627	RC00002	ko00000,ko00001,ko01000,ko01011	-	-	iEC042_1314.EC042_0932	PAP2
N5F16_07400	3,19	phosphatase PAP2 family protein CDS	phosphatase PAP2 family protein	PAP2 superfamily	-	S	-	-	-	-	-	-	-	-	-	-	-	PAP2
N5F16_07685	22,3	VirK/YbjX family protein CDS	VirK/YbjX family protein	Protein of unknown function (DUF535)	ko:K09824	S	-	-	ko:K09824	-	-	-	-	ko00000	-	-	-	DUF535
N5F16_07920	2,83	ompF CDS	porin OmpF	Gram-negative porin	ko:K09476,ko:K11929,ko:K14062,ko:K16076	M	GO:0003674,GO:0005215,GO:0005216,GO:0005488,GO:0005515,GO:0005575,GO:0005623,GO:0006810,GO:0006811,GO:0006855,GO:0008104,GO:0008150,GO:0008320,GO:0008565,GO:0009279,GO:0009987,GO:0015031,GO:0015075,GO:0015238,GO:0015267,GO:0015288,GO:0015318,GO:0015399,GO:0015405,GO:0015450,GO:0015833,GO:0015893,GO:0016020,GO:0016021,GO:0016043,GO:0019867,GO:0019904,GO:0022607,GO:0022803,GO:0022804,GO:0022829,GO:…	-	ko:K09476,ko:K11929,ko:K14062,ko:K16076	ko01501,ko02020,map01501,map02020	M00746	-	-	ko00000,ko00001,ko00002,ko01504,ko02000	1.B.1.1,1.B.1.1.1,1.B.1.1.2,1.B.1.1.4,1.B.1.1.5	-	iECH74115_1262.ECH74115_1090,iECSP_1301.ECSP_1034,iECs_1301.ECs1012,iG2583_1286.G2583_1164,iZ_1308.Z1276	Porin_1
N5F16_08425	7,71	magnesium transporter CDS	magnesium transporter	Acts as a magnesium transporter	ko:K06213	P	-	-	ko:K06213	-	-	-	-	ko00000,ko02000	1.A.26.1	-	-	CBS,MgtE,MgtE_N
N5F16_08430	11,91	DedA family protein CDS	DedA family protein	SNARE associated Golgi protein	-	S	-	-	-	-	-	-	-	-	-	-	-	SNARE_assoc
N5F16_08435	2,44	SDR family oxidoreductase CDS	SDR family oxidoreductase	Dehydrogenases with different specificities (Related to short-chain alcohol dehydrogenases)	-	IQ	-	-	-	-	-	-	-	-	-	-	-	adh_short_C2
N5F16_08600	2,59	isochorismatase family protein CDS	isochorismatase family protein	Isochorismatase family	-	Q	-	-	-	-	-	-	-	-	-	-	-	Isochorismatase
N5F16_08605	3,71	pirin family protein CDS	pirin family protein	Pirin C-terminal cupin domain	ko:K06911	S	-	-	ko:K06911	-	-	-	-	ko00000	-	-	-	Pirin,Pirin_C
N5F16_08800	2,43	flgA CDS	flagellar basal body P-ring formation chaperone FlgA	Involved in the assembly process of the P-ring formation. It may associate with FlgF on the rod constituting a structure essential for the P-ring assembly or may act as a modulator protein for the P-ring assembly	ko:K02386	N	GO:0001539,GO:0006928,GO:0008150,GO:0009987,GO:0040011,GO:0048870,GO:0051179,GO:0051674,GO:0071973,GO:0097588	-	ko:K02386	ko02040,map02040	-	-	-	ko00000,ko00001,ko02035	-	-	-	ChapFlgA
N5F16_08805	3,02	flgB CDS	flagellar basal body rod protein FlgB	Structural component of flagellum, the bacterial motility apparatus. Part of the rod structure of flagellar basal body	ko:K02387	N	GO:0001539,GO:0005575,GO:0005623,GO:0006928,GO:0008150,GO:0009288,GO:0009424,GO:0009987,GO:0040011,GO:0042995,GO:0043226,GO:0043228,GO:0044422,GO:0044461,GO:0044463,GO:0044464,GO:0048870,GO:0051179,GO:0051674,GO:0071973,GO:0071978,GO:0097588	-	ko:K02387	ko02040,map02040	-	-	-	ko00000,ko00001,ko02035	-	-	-	Flg_bb_rod
N5F16_08810	2,96	flgC CDS	flagellar basal body rod protein FlgC	Belongs to the flagella basal body rod proteins family	ko:K02388	N	GO:0001539,GO:0005575,GO:0005623,GO:0006928,GO:0008150,GO:0009288,GO:0009424,GO:0009425,GO:0009987,GO:0040011,GO:0042995,GO:0043226,GO:0043228,GO:0044422,GO:0044461,GO:0044463,GO:0044464,GO:0048870,GO:0051179,GO:0051674,GO:0071973,GO:0071978,GO:0097588	-	ko:K02388	ko02040,map02040	-	-	-	ko00000,ko00001,ko02035	-	-	-	Flg_bb_rod,Flg_bbr_C
N5F16_08815	2,73	flgD CDS	flagellar hook assembly protein FlgD	Required for flagellar hook formation. May act as a scaffolding protein	ko:K02389	N	GO:0001539,GO:0005575,GO:0005622,GO:0005623,GO:0005737,GO:0005829,GO:0006928,GO:0008150,GO:0009288,GO:0009424,GO:0009987,GO:0040011,GO:0042995,GO:0043226,GO:0043228,GO:0044422,GO:0044424,GO:0044444,GO:0044461,GO:0044463,GO:0044464,GO:0048870,GO:0051179,GO:0051674,GO:0071973,GO:0071978,GO:0097588	-	ko:K02389	ko02040,map02040	-	-	-	ko00000,ko00001,ko02035	-	-	-	FLgD_tudor,FlgD,FlgD_ig
N5F16_08825	2,39	flagellar basal body rod protein FlgF CDS	flagellar basal body rod protein FlgF	Flagellar basal body rod	ko:K02391	N	GO:0001539,GO:0005575,GO:0005623,GO:0006928,GO:0008150,GO:0009288,GO:0009424,GO:0009425,GO:0009987,GO:0040011,GO:0042995,GO:0043226,GO:0043228,GO:0044422,GO:0044461,GO:0044463,GO:0044464,GO:0048870,GO:0051179,GO:0051674,GO:0071973,GO:0071978,GO:0097588	-	ko:K02391	ko02040,map02040	-	-	-	ko00000,ko00001,ko02035	-	-	-	Flg_bb_rod,Flg_bbr_C
N5F16_08840	2,16	flagellar basal body P-ring protein FlgI CDS	flagellar basal body P-ring protein FlgI	Assembles around the rod to form the L-ring and probably protects the motor basal body from shearing forces during rotation	ko:K02394	N	GO:0001539,GO:0005575,GO:0005623,GO:0006928,GO:0006950,GO:0006974,GO:0008150,GO:0009288,GO:0009425,GO:0009987,GO:0033554,GO:0040011,GO:0042597,GO:0042995,GO:0043226,GO:0043228,GO:0044422,GO:0044461,GO:0044463,GO:0044464,GO:0048870,GO:0050896,GO:0051179,GO:0051674,GO:0051716,GO:0071973,GO:0097588	-	ko:K02394	ko02040,map02040	-	-	-	ko00000,ko00001,ko02035	-	-	-	FlgI
N5F16_09705	2,18	MerR family transcriptional regulator CDS	MerR family transcriptional regulator	helix_turn_helix, mercury resistance	ko:K21089,ko:K21972,ko:K22491	K	GO:0003674,GO:0003700,GO:0006355,GO:0008150,GO:0009889,GO:0009890,GO:0009892,GO:0010468,GO:0010556,GO:0010558,GO:0010605,GO:0010629,GO:0019219,GO:0019222,GO:0031323,GO:0031324,GO:0031326,GO:0031327,GO:0045892,GO:0045934,GO:0048519,GO:0048523,GO:0050789,GO:0050794,GO:0051171,GO:0051172,GO:0051252,GO:0051253,GO:0060255,GO:0065007,GO:0080090,GO:0140110,GO:1902679,GO:1903506,GO:1903507,GO:2000112,GO:…	-	ko:K21089,ko:K21972,ko:K22491	ko02026,map02026	-	-	-	ko00000,ko00001,ko03000	-	-	-	MerR_1
N5F16_09990	2,73	slyB CDS	outer membrane lipoprotein SlyB	Glycine zipper 2TM domain	ko:K06077	M	GO:0005575,GO:0005623,GO:0009279,GO:0016020,GO:0019867,GO:0030312,GO:0030313,GO:0031975,GO:0044462,GO:0044464,GO:0071944	-	ko:K06077	-	-	-	-	ko00000	-	-	-	Rick_17kDa_Anti
N5F16_10180	2,55	gamL CDS	host nuclease inhibitor GamL	-	-	-	-	-	-	-	-	-	-	-	-	-	-	-
N5F16_10185	2,38	cell division protein FtsZ CDS	cell division protein FtsZ	Causes inhibition of cell division. At high levels of expression, can also abolish the rod shape of the cells. Division inhibition by KilR can be relieved by overexpression of the cell division protein FtsZ	-	S	GO:0008150,GO:0042221,GO:0046677,GO:0048519,GO:0048523,GO:0050789,GO:0050794,GO:0050896,GO:0051302,GO:0051782,GO:0065007	-	-	-	-	-	-	-	-	-	-	-
N5F16_10235	3,18	toxin YdaT domain-containing protein CDS	toxin YdaT domain-containing protein	Pfam:YdaT_toxin	-	S	-	-	-	-	-	-	-	-	-	-	-	-
N5F16_10245	2,28	DNA replication protein CDS	DNA replication protein	-	-	-	-	-	-	-	-	-	-	-	-	-	-	-
N5F16_10285	2,21	DUF1364 domain-containing protein CDS	DUF1364 domain-containing protein	phage protein	-	S	-	-	-	-	-	-	-	-	-	-	-	DUF1364
N5F16_10945	4,02	extracellular solute-binding protein CDS	extracellular solute-binding protein	Extracellular solute-binding protein	ko:K15495	P	-	-	ko:K15495	ko02010,map02010	M00423	-	-	ko00000,ko00001,ko00002,ko02000	3.A.1.6.5	-	-	SBP_bac_11
N5F16_10950	3,54	ABC transporter permease subunit CDS	ABC transporter permease subunit	component	ko:K15496	P	-	-	ko:K15496	ko02010,map02010	M00423	-	-	ko00000,ko00001,ko00002,ko02000	3.A.1.6.5	-	-	BPD_transp_1
N5F16_11180	2,04	DMT family transporter CDS	DMT family transporter	protein conserved in bacteria	ko:K09936	S	-	-	ko:K09936	ko02024,map02024	-	-	-	ko00000,ko00001,ko02000	2.A.7.21	-	-	DMT_YdcZ
N5F16_11265	2,54	TolC family outer membrane protein CDS	TolC family outer membrane protein	Outer membrane efflux protein	ko:K12340,ko:K12543	M	-	-	ko:K12340,ko:K12543	ko01501,ko01503,ko02020,ko03070,ko04626,ko05133,map01501,map01503,map02020,map03070,map04626,map05133	M00325,M00326,M00330,M00339,M00571,M00575,M00646,M00647,M00696,M00697,M00709,M00720,M00821	-	-	ko00000,ko00001,ko00002,ko01504,ko02000,ko02044	1.B.17,2.A.6.2,3.A.1.109.4	-	-	OEP
N5F16_11270	5,21	Ig-like domain-containing protein CDS	Ig-like domain-containing protein	von willebrand factor, type A	ko:K12549	Q	-	-	ko:K12549	-	-	-	-	ko00000	-	-	-	Big_3_2,Cadherin_3,Calx-beta,HemolysinCabind,VCBS,VWA,VWA_2
N5F16_11280	2,51	HlyD family type I secretion periplasmic adaptorsubunit CDS	HlyD family type I secretion periplasmic adaptorsubunit	TIGRFAM type I secretion membrane fusion protein, HlyD	ko:K02022,ko:K12542	M	-	-	ko:K02022,ko:K12542	-	M00330	-	-	ko00000,ko00002,ko02000,ko02044	3.A.1.109.4,8.A.1	-	-	Biotin_lipoyl_2,HlyD,HlyD_3
N5F16_11445	2,11	ftrA CDS	transcriptional regulator FtrA	Transcriptional regulator	ko:K13633	K	-	-	ko:K13633	-	-	-	-	ko00000,ko03000	-	-	-	DJ-1_PfpI,HTH_18
N5F16_11955	8,97	MFS transporter CDS	MFS transporter	Major facilitator superfamily	ko:K08167	EGP	-	-	ko:K08167	-	M00713,M00714	-	-	ko00000,ko00002,ko01504,ko02000	2.A.1.3	-	-	MFS_1
N5F16_12075	2,06	cupin domain-containing protein CDS	cupin domain-containing protein	conserved protein, contains double-stranded beta-helix domain	-	S	-	-	-	-	-	-	-	-	-	-	-	Cupin_2
N5F16_12795	2,32	DNA-binding transcriptional regulator CDS	DNA-binding transcriptional regulator	Ogr/Delta-like zinc finger	-	K	-	-	-	-	-	-	-	-	-	-	-	Ogr_Delta
N5F16_13330	2,53	flagellar brake protein CDS	flagellar brake protein	Acts as a flagellar brake, regulating swimming and swarming in a bis-(3'-5') cyclic diguanylic acid (c-di-GMP)- dependent manner. Binds 1 c-di-GMP dimer per subunit. Increasing levels of c-di-GMP lead to decreased motility	ko:K21087	M	GO:0000166,GO:0001539,GO:0003674,GO:0005488,GO:0006928,GO:0008144,GO:0008150,GO:0009987,GO:0017076,GO:0019001,GO:0030551,GO:0032553,GO:0032555,GO:0032561,GO:0032879,GO:0035438,GO:0036094,GO:0040011,GO:0040012,GO:0043167,GO:0043168,GO:0048870,GO:0050789,GO:0050794,GO:0051179,GO:0051270,GO:0051674,GO:0065007,GO:0071945,GO:0071973,GO:0097159,GO:0097367,GO:0097588,GO:1901265,GO:1901363,GO:1902021,GO:…	-	ko:K21087	ko02026,map02026	-	-	-	ko00000,ko00001	-	-	-	PilZ,YcgR
N5F16_13585	9,28	VirK/YbjX family protein CDS	VirK/YbjX family protein	Protein of unknown function (DUF535)	ko:K09824	S	-	-	ko:K09824	-	-	-	-	ko00000	-	-	-	DUF535
N5F16_13785	2,25	cheZ CDS	protein phosphatase CheZ	Chemotaxis phosphatase, CheZ	-	NT	-	-	-	-	-	-	-	-	-	-	-	CheZ
N5F16_13790	2,38	cheY CDS	chemotaxis response regulator CheY	Chemotaxis regulator that, when phosphorylated, interacts with the flagellar motor causing the flagella to spin clockwise which causes the cell to tumble	ko:K03413	T	GO:0000287,GO:0001539,GO:0003674,GO:0003824,GO:0005488,GO:0005575,GO:0005622,GO:0005623,GO:0005737,GO:0005829,GO:0006464,GO:0006468,GO:0006473,GO:0006475,GO:0006793,GO:0006796,GO:0006807,GO:0006928,GO:0006935,GO:0007154,GO:0007165,GO:0008150,GO:0008152,GO:0009605,GO:0009987,GO:0016310,GO:0016407,GO:0016740,GO:0016746,GO:0016747,GO:0018193,GO:0018205,GO:0018393,GO:0018394,GO:0019538,GO:0023014,GO:…	-	ko:K03413	ko02020,ko02030,map02020,map02030	M00506	-	-	ko00000,ko00001,ko00002,ko02022,ko02035	-	-	-	Response_reg
N5F16_13795	2,43	chemotaxis response regulator protein-glutamate methylesterase CDS	chemotaxis response regulator protein-glutamate methylesterase	catalyzes the demethylation of specific methylglutamate residues introduced into the chemoreceptors (methyl-accepting chemotaxis proteins) by CheR	ko:K03412	NT	GO:0003674,GO:0003824,GO:0005488,GO:0005515,GO:0005575,GO:0005622,GO:0005623,GO:0005737,GO:0005829,GO:0005886,GO:0006464,GO:0006482,GO:0006807,GO:0006935,GO:0008150,GO:0008152,GO:0008214,GO:0008984,GO:0009605,GO:0009987,GO:0016020,GO:0016787,GO:0016788,GO:0018277,GO:0019538,GO:0019899,GO:0036211,GO:0040011,GO:0042221,GO:0042330,GO:0043170,GO:0043412,GO:0044237,GO:0044238,GO:0044260,GO:0044267,GO:…	3.1.1.61,3.5.1.44	ko:K03412	ko02020,ko02030,map02020,map02030	M00506	-	-	ko00000,ko00001,ko00002,ko01000,ko02022,ko02035	-	-	-	CheB_methylest,Response_reg
N5F16_13915	2,5	anaerobic C4-dicarboxylate transporter CDS	anaerobic C4-dicarboxylate transporter	Responsible for the transport of C4-dicarboxylates from the periplasm across the inner membrane	ko:K07792	P	GO:0003674,GO:0005215,GO:0005310,GO:0005342,GO:0005469,GO:0005575,GO:0005623,GO:0005886,GO:0005887,GO:0006810,GO:0006811,GO:0006820,GO:0006835,GO:0006855,GO:0008150,GO:0008509,GO:0008514,GO:0015075,GO:0015138,GO:0015141,GO:0015238,GO:0015291,GO:0015297,GO:0015318,GO:0015556,GO:0015711,GO:0015740,GO:0015741,GO:0015744,GO:0015849,GO:0015893,GO:0016020,GO:0016021,GO:0022804,GO:0022857,GO:0031224,GO:…	-	ko:K07792	ko02020,map02020	-	-	-	ko00000,ko00001,ko02000	2.A.13.1	-	iUMNK88_1353.UMNK88_4987	DcuA_DcuB
N5F16_14065	2,25	RNA polymerase sigma factor FliA CDS	RNA polymerase sigma factor FliA	Sigma factors are initiation factors that promote the attachment of RNA polymerase to specific initiation sites and are then released. This sigma factor controls the expression of flagella-related genes	ko:K02405	K	GO:0005575,GO:0005622,GO:0005623,GO:0005737,GO:0005829,GO:0044424,GO:0044444,GO:0044464	-	ko:K02405	ko02020,ko02025,ko02026,ko02040,ko05111,map02020,map02025,map02026,map02040,map05111	-	-	-	ko00000,ko00001,ko02035,ko03021	-	-	-	Sigma70_r2,Sigma70_r3,Sigma70_r4
N5F16_14100	2,65	fliE CDS	flagellar hook-basal body complex protein FliE	Flagellar hook-basal body complex protein FliE	ko:K02408	N	-	-	ko:K02408	ko02040,map02040	-	-	-	ko00000,ko00001,ko02035	-	-	-	FliE
N5F16_14105	2,43	fliF CDS	flagellar basal-body MS-ring/collar protein FliF	The M ring may be actively involved in energy transduction	ko:K02409	N	-	-	ko:K02409	ko02040,map02040	-	-	-	ko00000,ko00001,ko02035,ko02044	3.A.6.2,3.A.6.3	-	-	YscJ_FliF,YscJ_FliF_C
N5F16_14130	2,27	fliK CDS	flagellar hook length control protein FliK	flagellar hook-length control	ko:K02414	N	GO:0001539,GO:0005575,GO:0005623,GO:0006928,GO:0008150,GO:0009288,GO:0009424,GO:0009987,GO:0040011,GO:0042995,GO:0043226,GO:0043228,GO:0044422,GO:0044461,GO:0044463,GO:0044464,GO:0048870,GO:0051179,GO:0051674,GO:0071973,GO:0097588	-	ko:K02414	ko02040,map02040	-	-	-	ko00000,ko00001,ko02035	-	-	-	Flg_hook
N5F16_14135	2,17	fliL CDS	flagellar basal body-associated protein FliL	Controls the rotational direction of flagella during chemotaxis	ko:K02415	N	GO:0001539,GO:0005575,GO:0005623,GO:0006928,GO:0008150,GO:0009288,GO:0009425,GO:0009987,GO:0040011,GO:0042995,GO:0043226,GO:0043228,GO:0044422,GO:0044461,GO:0044463,GO:0044464,GO:0048870,GO:0051179,GO:0051674,GO:0071973,GO:0071978,GO:0097588	-	ko:K02415	-	-	-	-	ko00000,ko02035	-	-	-	FliL
N5F16_14380	3,43	acyltransferase family protein CDS	acyltransferase family protein	enterobacterial common antigen metabolic process	-	S	-	-	-	-	-	-	-	-	-	-	-	Acyl_transf_3
N5F16_14385	5,96	pagP CDS	lipid IV(A) palmitoyltransferase PagP	Transfers a palmitate residue from the sn-1 position of a phospholipid to the N-linked hydroxymyristate on the proximal unit of lipid A or its precursors	ko:K12973	M	-	2.3.1.251	ko:K12973	ko01503,ko05133,map01503,map05133	M00724	R11223	RC00037,RC00041	ko00000,ko00001,ko00002,ko01000,ko01005	-	-	-	PagP
N5F16_14680	2,84	polysaccharide export protein CDS	polysaccharide export protein	polysaccharide export protein	ko:K01991	M	-	-	ko:K01991	ko02026,map02026	-	-	-	ko00000,ko00001,ko02000	1.B.18	-	-	Poly_export,SLBB
N5F16_14810	2,09	mannitol dehydrogenase family protein CDS	mannitol dehydrogenase family protein	Belongs to the mannitol dehydrogenase family	ko:K00007,ko:K00040	G	-	1.1.1.11,1.1.1.57	ko:K00007,ko:K00040	ko00040,ko00051,ko01100,map00040,map00051,map01100	M00061	R00868,R02454,R05604	RC00085,RC00102	ko00000,ko00001,ko00002,ko01000	-	-	-	Mannitol_dh,Mannitol_dh_C
N5F16_15610	2,63	TIGR01777 family oxidoreductase CDS	TIGR01777 family oxidoreductase	epimerase	ko:K07071	S	-	-	ko:K07071	-	-	-	-	ko00000	-	-	-	DUF1731,Epimerase
N5F16_15615	2,2	GNAT family N-acetyltransferase CDS	GNAT family N-acetyltransferase	Acetyltransferase (GNAT) domain	-	J	-	-	-	-	-	-	-	-	-	-	-	Acetyltransf_3
N5F16_16175	3,68	celB CDS	PTS cellobiose transporter subunit IIC	The phosphoenolpyruvate-dependent sugar phosphotransferase system (PTS), a major carbohydrate active - transport system, catalyzes the phosphorylation of incoming sugar substrates concomitant with their translocation across the cell membrane	ko:K02761	G	-	-	ko:K02761	ko00500,ko02060,map00500,map02060	M00275	R11170,R11172	RC00017,RC03206	ko00000,ko00001,ko00002,ko02000	4.A.3.2	-	-	PTS_EIIC
N5F16_16180	2,83	N(4)-(beta-N-acetylglucosaminyl)-L-asparaginase CDS	N(4)-(beta-N-acetylglucosaminyl)-L-asparaginase	Asparaginase	ko:K01424,ko:K01444	E	-	3.5.1.1,3.5.1.26	ko:K01424,ko:K01444	ko00250,ko00460,ko00511,ko01100,ko01110,ko04142,map00250,map00460,map00511,map01100,map01110,map04142	-	R00485	RC00010,RC02798	ko00000,ko00001,ko01000	-	-	-	Asparaginase_2
N5F16_16185	2,02	leucyl aminopeptidase family protein CDS	leucyl aminopeptidase family protein	Cytosol aminopeptidase family, catalytic domain	ko:K01255	E	-	3.4.11.1	ko:K01255	ko00480,ko01100,map00480,map01100	-	R00899,R04951	RC00096,RC00141	ko00000,ko00001,ko01000,ko01002	-	-	-	Peptidase_M17
N5F16_16555	2,16	murQ CDS	N-acetylmuramic acid 6-phosphate etherase	Specifically catalyzes the cleavage of the D-lactyl ether substituent of MurNAc 6-phosphate, producing GlcNAc 6- phosphate and D-lactate. Together with AnmK, is also required for the utilization of anhydro-N-acetylmuramic acid (anhMurNAc) either imported from the medium or derived from its own cell wall murein, and thus plays a role in cell wall recycling	ko:K07106	H	-	4.2.1.126	ko:K07106	ko00520,ko01100,map00520,map01100	-	R08555	RC00397,RC00746	ko00000,ko00001,ko01000	-	-	-	SIS,SIS_2
N5F16_16745	5,05	pheA CDS	bifunctional chorismate mutase/prephenate dehydratase	Prephenate dehydratase	ko:K14170	E	GO:0003674,GO:0003824,GO:0004106,GO:0004664,GO:0005575,GO:0005622,GO:0005623,GO:0005737,GO:0006082,GO:0006520,GO:0006558,GO:0006570,GO:0006571,GO:0006725,GO:0006807,GO:0008150,GO:0008152,GO:0008652,GO:0009058,GO:0009072,GO:0009073,GO:0009094,GO:0009095,GO:0009987,GO:0016053,GO:0016829,GO:0016835,GO:0016836,GO:0016853,GO:0016866,GO:0017144,GO:0019438,GO:0019752,GO:0043436,GO:0044237,GO:0044238,GO:…	4.2.1.51,5.4.99.5	ko:K14170	ko00400,ko01100,ko01110,ko01130,ko01230,map00400,map01100,map01110,map01130,map01230	M00024,M00025	R00691,R01373,R01715	RC00360,RC03116	ko00000,ko00001,ko00002,ko01000	-	-	iECNA114_1301.ECNA114_2667	CM_2,DAHP_synth_1,PDT
N5F16_16750	6,1	SMP-30/gluconolactonase/LRE family protein CDS	SMP-30/gluconolactonase/LRE family protein	SMP-30/Gluconolaconase/LRE-like region	-	PT	-	-	-	-	-	-	-	-	-	-	-	SGL
N5F16_18320	2,19	PTS transporter subunit EIIC CDS	PTS transporter subunit EIIC	The phosphoenolpyruvate-dependent sugar phosphotransferase system (PTS), a major carbohydrate active - transport system, catalyzes the phosphorylation of incoming sugar substrates concomitant with their translocation across the cell membrane	ko:K02761	P	-	-	ko:K02761	ko00500,ko02060,map00500,map02060	M00275	R11170,R11172	RC00017,RC03206	ko00000,ko00001,ko00002,ko02000	4.A.3.2	-	-	EAL,PTS_EIIC
N5F16_18870	2,5	hypothetical protein CDS	hypothetical protein	-	-	-	-	-	-	-	-	-	-	-	-	-	-	-
N5F16_18875	2,05	non-heme iron oxygenase ferredoxin subunit CDS	non-heme iron oxygenase ferredoxin subunit	Rieske [2Fe-2S] domain	ko:K05710,ko:K18248	C	-	-	ko:K05710,ko:K18248	ko00360,ko00627,ko01120,ko01220,map00360,map00627,map01120,map01220	M00545,M00637	R00823,R00825,R06782,R06783	RC00098,RC00192	br01602,ko00000,ko00001,ko00002	-	-	-	Rieske
N5F16_19040	2,27	fumarylacetoacetate hydrolase family protein CDS	fumarylacetoacetate hydrolase family protein	Fumarylacetoacetate (FAA) hydrolase family	ko:K05921	Q	-	4.1.1.68	ko:K05921	ko00350,ko01120,ko01220,map00350,map01120,map01220	M00533	R04134,R04380	RC01085,RC02669	ko00000,ko00001,ko00002,ko01000	-	-	-	FAA_hydrolase
N5F16_19045	2,6	2-hydroxycarboxylate transporter family protein CDS	2-hydroxycarboxylate transporter family protein	Uptake of citrate across the boundary membrane with the concomitant uptake of a sodium ion (symport system)	-	P	-	-	-	-	-	-	-	-	-	-	-	2HCT
N5F16_19820	2,21	phage tail tape measure protein CDS	phage tail tape measure protein	Phage tail tape measure protein, TP901 family	-	D	-	-	-	-	-	-	-	-	-	-	-	PhageMin_Tail
N5F16_19840	2,51	M15 family metallopeptidase CDS	M15 family metallopeptidase	D-alanyl-D-alanine carboxypeptidase	-	S	-	-	-	-	-	-	-	-	-	-	-	Peptidase_M15_4
N5F16_19845	2,18	phage holin family protein CDS	phage holin family protein	holin family 2	-	S	-	-	-	-	-	-	-	-	-	-	-	Phage_holin_3_2
N5F16_19850	2,63	DUF2597 family protein CDS	DUF2597 family protein	Protein of unknown function (DUF2597)	-	S	-	-	-	-	-	-	-	-	-	-	-	DUF2597
N5F16_19855	2	DUF2586 domain-containing protein CDS	DUF2586 domain-containing protein	Protein of unknown function (DUF2586)	-	S	-	-	-	-	-	-	-	-	-	-	-	DUF2586
N5F16_19875	2,69	gpM CDS	phage terminase small subunit	Phage small terminase subunit	-	L	-	-	-	-	-	-	-	-	-	-	-	Phage_term_smal
N5F16_19880	3,02	phage major capsid protein, P2 family CDS	phage major capsid protein, P2 family	Phage major capsid protein, P2 family	-	S	-	-	-	-	-	-	-	-	-	-	-	Phage_cap_P2
N5F16_19885	3,75	GPO family capsid scaffolding protein CDS	GPO family capsid scaffolding protein	Capsid scaffolding	-	S	-	-	-	-	-	-	-	-	-	-	-	Phage_GPO
N5F16_19890	2,43	terminase family protein CDS	terminase family protein	Terminase RNaseH-like domain	-	S	-	-	-	-	-	-	-	-	-	-	-	Terminase_5,Terminase_6,Terminase_6C
N5F16_20945	2,49	phage portal protein CDS	phage portal protein	TIGRFAM Phage portal protein, HK97	-	S	-	-	-	-	-	-	-	-	-	-	-	Phage_portal
N5F16_20950	2,2	HK97 family phage prohead protease CDS	HK97 family phage prohead protease	PFAM Peptidase U35, phage prohead HK97	ko:K06904	S	-	-	ko:K06904	-	-	-	-	ko00000	-	-	-	Peptidase_S78
N5F16_20955	2,05	phage major capsid protein CDS	phage major capsid protein	TIGRFAM Phage major capsid protein, HK97	-	S	-	-	-	-	-	-	-	-	-	-	-	Phage_capsid
N5F16_20970	3,97	hypothetical protein CDS	hypothetical protein	-	-	-	-	-	-	-	-	-	-	-	-	-	-	-
N5F16_20990	3,12	hypothetical protein CDS	hypothetical protein	-	-	-	-	-	-	-	-	-	-	-	-	-	-	-
N5F16_20995	3,99	AlpA family phage regulatory protein CDS	AlpA family phage regulatory protein	DNA excision	ko:K07733	K	-	-	ko:K07733	-	-	-	-	ko00000,ko03000	-	-	-	Phage_AlpA
N5F16_21655	2,33	malP CDS	maltodextrin phosphorylase	Phosphorylase is an important allosteric enzyme in carbohydrate metabolism. Enzymes from different sources differ in their regulatory mechanisms and in their natural substrates. However, all known phosphorylases share catalytic and structural properties	ko:K00688	G	GO:0000272,GO:0003674,GO:0003824,GO:0004645,GO:0005488,GO:0005575,GO:0005622,GO:0005623,GO:0005737,GO:0005829,GO:0005975,GO:0005976,GO:0005977,GO:0005980,GO:0006073,GO:0006091,GO:0006112,GO:0008144,GO:0008150,GO:0008152,GO:0008184,GO:0009056,GO:0009057,GO:0009251,GO:0009987,GO:0015980,GO:0016052,GO:0016740,GO:0016757,GO:0016758,GO:0019842,GO:0030170,GO:0030978,GO:0030980,GO:0031220,GO:0036094,GO:…	2.4.1.1	ko:K00688	ko00500,ko01100,ko01110,ko02026,ko04217,ko04910,ko04922,ko04931,map00500,map01100,map01110,map02026,map04217,map04910,map04922,map04931	-	R02111	-	ko00000,ko00001,ko01000	-	GT35	iECNA114_1301.ECNA114_3525	Phosphorylase
N5F16_21995	6,04	arnF CDS	4-amino-4-deoxy-L-arabinose-phosphoundecaprenol flippase subunit ArnF	Translocates 4-amino-4-deoxy-L-arabinose- phosphoundecaprenol (alpha-L-Ara4N-phosphoundecaprenol) from the cytoplasmic to the periplasmic side of the inner membrane	ko:K12963	P	GO:0005575,GO:0005623,GO:0005886,GO:0005887,GO:0006810,GO:0008150,GO:0010035,GO:0010038,GO:0010039,GO:0010041,GO:0016020,GO:0016021,GO:0031224,GO:0031226,GO:0042221,GO:0044425,GO:0044459,GO:0044464,GO:0050896,GO:0051179,GO:0051234,GO:0055085,GO:0071944	-	ko:K12963	ko01503,map01503	M00721	-	-	ko00000,ko00001,ko00002,ko01005	2.A.7	-	iECUMN_1333.ECUMN_2601,iSF_1195.SF2337,iS_1188.S2471	EamA,Multi_Drug_Res
N5F16_22000	14,26	arnE CDS	4-amino-4-deoxy-L-arabinose-phosphoundecaprenol flippase subunit ArnE	Translocates 4-amino-4-deoxy-L-arabinose- phosphoundecaprenol (alpha-L-Ara4N-phosphoundecaprenol) from the cytoplasmic to the periplasmic side of the inner membrane	ko:K12962	P	-	-	ko:K12962	ko01503,map01503	M00721	-	-	ko00000,ko00001,ko00002,ko01005,ko02000	2.A.7.22	-	-	EamA,Multi_Drug_Res
N5F16_22005	10,39	arnT CDS	lipid IV(A) 4-amino-4-deoxy-L-arabinosyltransferase	Catalyzes the transfer of the L-Ara4N moiety of the glycolipid undecaprenyl phosphate-alpha-L-Ara4N to lipid A. The modified arabinose is attached to lipid A and is required for resistance to polymyxin and cationic antimicrobial peptides	ko:K07264	M	GO:0000271,GO:0003674,GO:0003824,GO:0005575,GO:0005623,GO:0005886,GO:0005975,GO:0005976,GO:0006629,GO:0008150,GO:0008152,GO:0008610,GO:0008653,GO:0009058,GO:0009059,GO:0009103,GO:0009987,GO:0010035,GO:0010038,GO:0010039,GO:0010041,GO:0016020,GO:0016051,GO:0016740,GO:0016757,GO:0016763,GO:0033692,GO:0034637,GO:0034645,GO:0042221,GO:0043170,GO:0044237,GO:0044238,GO:0044249,GO:0044255,GO:0044260,GO:…	2.4.2.43	ko:K07264	ko01503,map01503	M00721	R09773,R09774,R09781	RC00005	ko00000,ko00001,ko00002,ko01000,ko01003,ko01005	-	-	iEcHS_1320.EcHS_A2402	PMT
N5F16_22010	12,41	arnD CDS	4-deoxy-4-formamido-L-arabinose- phosphoundecaprenol deformylase	Catalyzes the deformylation of 4-deoxy-4-formamido-L- arabinose-phosphoundecaprenol to 4-amino-4-deoxy-L-arabinose- phosphoundecaprenol. The modified arabinose is attached to lipid A and is required for resistance to polymyxin and cationic antimicrobial peptides	ko:K13014	G	GO:0005575,GO:0008150,GO:0010035,GO:0010038,GO:0010039,GO:0010041,GO:0016020,GO:0042221,GO:0050896	-	ko:K13014	ko00520,ko01503,map00520,map01503	M00721,M00761	R07662	RC00323,RC01575	ko00000,ko00001,ko00002,ko01000,ko01005	-	-	iB21_1397.B21_02141,iBWG_1329.BWG_2029,iEC042_1314.EC042_2499,iECBD_1354.ECBD_1403,iECB_1328.ECB_02182,iECDH10B_1368.ECDH10B_2416,iECDH1ME8569_1439.ECDH1ME8569_2192,iECD_1391.ECD_02182,iECO103_1326.ECO103_2722,iECO111_1330.ECO111_3006,iECO26_1355.ECO26_3246,iECUMN_1333.ECUMN_2597,iECW_1372.ECW_m2447,iEKO11_1354.EKO11_1508,iETEC_1333.ETEC_2390,iEcDH1_1363.EcDH1_1402,iEcHS_1320.EcHS_A2401,iEcolC_13…	Polysacc_deac_1
N5F16_22015	15,66	arnA CDS	bifunctional UDP-4-amino-4-deoxy-L-arabinose formyltransferase/UDP-glucuronic acid oxidase ArnA	Bifunctional enzyme that catalyzes the oxidative decarboxylation of UDP-glucuronic acid (UDP-GlcUA) to UDP-4-keto- arabinose (UDP-Ara4O) and the addition of a formyl group to UDP-4- amino-4-deoxy-L-arabinose (UDP-L-Ara4N) to form UDP-L-4-formamido- arabinose (UDP-L-Ara4FN). The modified arabinose is attached to lipid A and is required for resistance to polymyxin and cationic antimicrobial peptides	ko:K01784,ko:K10011	I	GO:0000166,GO:0003674,GO:0003824,GO:0005488,GO:0005515,GO:0006040,GO:0006139,GO:0006725,GO:0006793,GO:0006807,GO:0008150,GO:0008152,GO:0009058,GO:0009225,GO:0009226,GO:0009987,GO:0016043,GO:0016491,GO:0016614,GO:0016616,GO:0016740,GO:0016741,GO:0016742,GO:0016829,GO:0016830,GO:0016831,GO:0018130,GO:0019438,GO:0022607,GO:0033319,GO:0033320,GO:0034214,GO:0034641,GO:0034654,GO:0036094,GO:0042221,GO:…	1.1.1.305,2.1.2.13,5.1.3.2	ko:K01784,ko:K10011	ko00052,ko00520,ko01100,ko01503,map00052,map00520,map01100,map01503	M00361,M00362,M00632,M00721,M00761	R00291,R02984,R07658,R07660	RC00026,RC00289,RC01575,RC01812	ko00000,ko00001,ko00002,ko01000,ko01005	-	-	iPC815.YPO2420,iSFV_1184.SFV_2325	Epimerase,Formyl_trans_C,Formyl_trans_N
N5F16_22020	17,14	arnC CDS	undecaprenyl-phosphate 4-deoxy-4-formamido-L-arabinose transferase	Catalyzes the transfer of 4-deoxy-4-formamido-L- arabinose from UDP to undecaprenyl phosphate. The modified arabinose is attached to lipid A and is required for resistance to polymyxin and cationic antimicrobial peptides	ko:K10012	M	GO:0003674,GO:0003824,GO:0005575,GO:0005623,GO:0005886,GO:0016020,GO:0016740,GO:0016757,GO:0016763,GO:0044464,GO:0071944,GO:0099621	2.4.2.53	ko:K10012	ko00520,ko01503,map00520,map01503	M00721,M00761	R07661	RC00005,RC02954	ko00000,ko00001,ko00002,ko01000,ko01005,ko02000	4.D.2.1.8	GT2	iAPECO1_1312.APECO1_4307,iE2348C_1286.E2348C_2398,iECABU_c1320.ECABU_c25880,iECED1_1282.ECED1_2720,iECOK1_1307.ECOK1_2490,iECP_1309.ECP_2297,iECS88_1305.ECS88_2403,iLF82_1304.LF82_0138,iNRG857_1313.NRG857_11430,iUMN146_1321.UM146_05530,iUTI89_1310.UTI89_C2536,ic_1306.c2796	Glycos_transf_2
N5F16_22025	26,43	arnB CDS	UDP-4-amino-4-deoxy-L-arabinose aminotransferase	Catalyzes the conversion of UDP-4-keto-arabinose (UDP- Ara4O) to UDP-4-amino-4-deoxy-L-arabinose (UDP-L-Ara4N). The modified arabinose is attached to lipid A and is required for resistance to polymyxin and cationic antimicrobial peptides	ko:K07806	M	GO:0003674,GO:0003824,GO:0005488,GO:0005575,GO:0005622,GO:0005623,GO:0005737,GO:0008144,GO:0008483,GO:0016740,GO:0016769,GO:0019842,GO:0030170,GO:0036094,GO:0043167,GO:0043168,GO:0044424,GO:0044464,GO:0048037,GO:0050662,GO:0070279,GO:0097159,GO:0099620,GO:1901363	2.6.1.87	ko:K07806	ko00520,ko01503,ko02020,map00520,map01503,map02020	M00721,M00761	R07659	RC00006,RC01514	ko00000,ko00001,ko00002,ko01000,ko01005,ko01007	-	-	iSFxv_1172.SFxv_2574	DegT_DnrJ_EryC1
N5F16_22400	2,55	helix-turn-helix domain-containing protein CDS	helix-turn-helix domain-containing protein	transcriptional regulator	-	K	-	-	-	-	-	-	-	-	-	-	-	AraC_binding,HTH_18
N5F16_22515	2,89	ilvC CDS	ketol-acid reductoisomerase	Involved in the biosynthesis of branched-chain amino acids (BCAA). Catalyzes an alkyl-migration followed by a ketol- acid reduction of (S)-2-acetolactate (S2AL) to yield (R)-2,3- dihydroxy-isovalerate. In the isomerase reaction, S2AL is rearranged via a Mg-dependent methyl migration to produce 3- hydroxy-3-methyl-2-ketobutyrate (HMKB). In the reductase reaction, this 2-ketoacid undergoes a metal-…	ko:K00053	H	GO:0000166,GO:0000287,GO:0003674,GO:0003824,GO:0004455,GO:0005488,GO:0005515,GO:0005575,GO:0005622,GO:0005623,GO:0005737,GO:0005829,GO:0006082,GO:0006520,GO:0006549,GO:0006573,GO:0006807,GO:0008150,GO:0008152,GO:0008652,GO:0009058,GO:0009081,GO:0009082,GO:0009097,GO:0009099,GO:0009987,GO:0016043,GO:0016053,GO:0016491,GO:0016614,GO:0016616,GO:0019752,GO:0022607,GO:0036094,GO:0042802,GO:0043167,GO:…	1.1.1.86	ko:K00053	ko00290,ko00770,ko01100,ko01110,ko01130,ko01210,ko01230,map00290,map00770,map01100,map01110,map01130,map01210,map01230	M00019,M00570	R03051,R04439,R04440,R05068,R05069,R05071	RC00726,RC00836,RC00837,RC01726	ko00000,ko00001,ko00002,ko01000	-	-	iEC042_1314.EC042_4152,iECABU_c1320.ECABU_c42560,iECED1_1282.ECED1_4460,iECO103_1326.ECO103_4390,iECO111_1330.ECO111_4600,iECO26_1355.ECO26_4812,iECP_1309.ECP_3967,iECSE_1348.ECSE_4057,iECUMN_1333.ECUMN_4300,iEcE24377_1341.EcE24377A_4285,iEcSMS35_1347.EcSMS35_4140,iJN746.PP_4678,iLF82_1304.LF82_1103	IlvC,IlvN
N5F16_22540	2,84	ilvM CDS	acetolactate synthase 2 small subunit	ACT domain	ko:K11258	S	GO:0003674,GO:0003824,GO:0003984,GO:0006082,GO:0006520,GO:0006807,GO:0008150,GO:0008152,GO:0008652,GO:0009058,GO:0009987,GO:0016053,GO:0016740,GO:0016744,GO:0019752,GO:0043436,GO:0044237,GO:0044238,GO:0044249,GO:0044281,GO:0044283,GO:0046394,GO:0071704,GO:1901564,GO:1901566,GO:1901576	2.2.1.6	ko:K11258	ko00290,ko00650,ko00660,ko00770,ko01100,ko01110,ko01130,ko01210,ko01230,map00290,map00650,map00660,map00770,map01100,map01110,map01130,map01210,map01230	M00019,M00570	R00006,R00014,R00226,R04672,R04673,R08648	RC00027,RC00106,RC01192,RC02744,RC02893	ko00000,ko00001,ko00002,ko01000	-	-	-	ACT_5
N5F16_22545	2,17	ilvG CDS	acetolactate synthase 2 catalytic subunit	Acetolactate synthase, large subunit	ko:K01652	H	-	2.2.1.6	ko:K01652	ko00290,ko00650,ko00660,ko00770,ko01100,ko01110,ko01130,ko01210,ko01230,map00290,map00650,map00660,map00770,map01100,map01110,map01130,map01210,map01230	M00019,M00570	R00006,R00014,R00226,R03050,R04672,R04673,R08648	RC00027,RC00106,RC01192,RC02744,RC02893	ko00000,ko00001,ko00002,ko01000	-	-	-	TPP_enzyme_C,TPP_enzyme_M,TPP_enzyme_N

## Sheet: Table S4
Table S4. Characteristics of the down-regulated genes in Eh2436Csa13R isolate, the genes shared with Eh4236ColR are highlighted in yellow; functional annotation of the protein sequences was performed with eggNOG-mapper v2 tool (15).
Locus tag	Fold change	Gene name	Protein name	Description	KEGG_ko	COG_category	GOs	EC	KEGG_ko	KEGG_Pathway	KEGG_Module	KEGG_Reaction	KEGG_rclass	BRITE	KEGG_TC	CAZy	BiGG_Reaction	PFAMs
N5F16_00015	-2.09	recF	DNA replication/repair protein RecF	it is required for DNA replication and normal SOS inducibility. RecF binds preferentially to single-stranded, linear DNA. It also seems to bind ATP	ko:K03629	L	GO:0000731,GO:0003674,GO:0003676,GO:0003677,GO:0003697,GO:0005488,GO:0005575,GO:0005622,GO:0005623,GO:0005737,GO:0005829,GO:0006139,GO:0006259,GO:0006260,GO:0006281,GO:0006302,GO:0006725,GO:0006807,GO:0006950,GO:0006974,GO:0007154,GO:0008150,GO:0008152,GO:0009058,GO:0009059,GO:0009314,GO:0009411,GO:0009416,GO:0009432,GO:0009605,GO:0009628,GO:0009987,GO:0009991,GO:0018130,GO:0019438,GO:0031668,GO:…	-	ko:K03629	ko03440,map03440	-	-	-	ko00000,ko00001,ko03400	-	-	-	SMC_N
N5F16_00370	-3.42	hypothetical protein	hypothetical protein	Part of the ecpRABCDE operon, which encodes the E.coli common pilus (ECP). ECP is found in both commensal and pathogenic strains and plays a dual role in early-stage biofilm development and host cell recognition (By similarity)	ko:K21968	NU	-	-	ko:K21968	-	-	-	-	ko00000,ko02044	-	-	-	PapD_N
N5F16_00375	-3.93	hypothetical protein	hypothetical protein	-	-	-	-	-	-	-	-	-	-	-	-	-	-	-
N5F16_00380	-3.68	hypothetical protein	hypothetical protein	-	-	-	-	-	-	-	-	-	-	-	-	-	-	-
N5F16_00880	-2.16	wzyE	ECA oligosaccharide polymerase	Probably involved in the polymerization of enterobacterial common antigen (ECA) trisaccharide repeat units	ko:K02853	S	GO:0000271,GO:0005575,GO:0005623,GO:0005886,GO:0005975,GO:0005976,GO:0008150,GO:0008152,GO:0009058,GO:0009059,GO:0009246,GO:0009987,GO:0016020,GO:0016051,GO:0033692,GO:0034637,GO:0034645,GO:0043170,GO:0044237,GO:0044238,GO:0044249,GO:0044260,GO:0044262,GO:0044264,GO:0044464,GO:0046378,GO:0071704,GO:0071944,GO:1901135,GO:1901137,GO:1901576	-	ko:K02853	-	-	-	-	ko00000,ko01000,ko01003	-	-	-	WzyE
N5F16_00960	-2.07	xerC	tyrosine recombinase XerC	Belongs to the 'phage' integrase family. XerC subfamily	ko:K03733	D	GO:0000150,GO:0003674,GO:0003676,GO:0003677,GO:0003824,GO:0005488,GO:0005575,GO:0005622,GO:0005623,GO:0005737,GO:0006139,GO:0006259,GO:0006276,GO:0006310,GO:0006725,GO:0006807,GO:0008150,GO:0008152,GO:0008907,GO:0009009,GO:0009037,GO:0009987,GO:0015074,GO:0032991,GO:0034641,GO:0042150,GO:0043170,GO:0044237,GO:0044238,GO:0044260,GO:0044424,GO:0044464,GO:0046483,GO:0048476,GO:0071139,GO:0071704,GO:…	-	ko:K03733	-	-	-	-	ko00000,ko03036	-	-	-	Phage_int_SAM_1,Phage_integrase
N5F16_01180	-2.63	eptB	kdo(2)-lipid A phosphoethanolamine 7''-transferase	Domain of unknown function (DUF1705)	ko:K03760,ko:K12975,ko:K19353	S	GO:0000271,GO:0003674,GO:0003824,GO:0005575,GO:0005623,GO:0005886,GO:0005975,GO:0005976,GO:0006629,GO:0006643,GO:0006644,GO:0006664,GO:0006793,GO:0006796,GO:0008150,GO:0008152,GO:0008610,GO:0008653,GO:0008654,GO:0009058,GO:0009059,GO:0009103,GO:0009244,GO:0009245,GO:0009247,GO:0009311,GO:0009312,GO:0009987,GO:0016020,GO:0016051,GO:0016740,GO:0016772,GO:0016780,GO:0019637,GO:0033692,GO:0034637,GO:…	2.7.8.42,2.7.8.43	ko:K03760,ko:K12975,ko:K19353	ko00540,ko01503,map00540,map01503	M00722,M00723	R11204,R11205,R11555,R11556,R11557	RC00002,RC00017,RC00428	ko00000,ko00001,ko00002,ko01000,ko01005	-	-	iSSON_1240.SSON_3844	DUF1705,Sulfatase
N5F16_01370	-2.33	purH	bifunctional phosphoribosylaminoimidazolecarboxamide formyltransferase/IMP cyclohydrolase	Bifunctional purine biosynthesis protein PurH	ko:K00602	F	GO:0003674,GO:0003824,GO:0004643,GO:0005575,GO:0005622,GO:0005623,GO:0005737,GO:0005829,GO:0006139,GO:0006163,GO:0006164,GO:0006725,GO:0006753,GO:0006793,GO:0006796,GO:0006807,GO:0008150,GO:0008152,GO:0009058,GO:0009117,GO:0009150,GO:0009152,GO:0009165,GO:0009259,GO:0009260,GO:0009987,GO:0016740,GO:0016741,GO:0016742,GO:0018130,GO:0019438,GO:0019637,GO:0019693,GO:0034641,GO:0034654,GO:0044237,GO:…	2.1.2.3,3.5.4.10	ko:K00602	ko00230,ko00670,ko01100,ko01110,ko01130,ko01523,map00230,map00670,map01100,map01110,map01130,map01523	M00048	R01127,R04560	RC00026,RC00263,RC00456	ko00000,ko00001,ko00002,ko01000,ko04147	-	-	iEcHS_1320.EcHS_A4240,iPC815.YPO3728	AICARFT_IMPCHas,MGS
N5F16_02955	-11.18	argF	ornithine carbamoyltransferase	Reversibly catalyzes the transfer of the carbamoyl group from carbamoyl phosphate (CP) to the N(epsilon) atom of ornithine (ORN) to produce L-citrulline	ko:K00611,ko:K09065	E	GO:0000050,GO:0003674,GO:0003824,GO:0004585,GO:0005575,GO:0005622,GO:0005623,GO:0005737,GO:0006082,GO:0006520,GO:0006525,GO:0006526,GO:0006591,GO:0006807,GO:0006950,GO:0006974,GO:0008150,GO:0008152,GO:0008652,GO:0009058,GO:0009064,GO:0009084,GO:0009987,GO:0016053,GO:0016740,GO:0016741,GO:0016743,GO:0019627,GO:0019752,GO:0033554,GO:0034641,GO:0042450,GO:0043436,GO:0043603,GO:0043604,GO:0044237,GO:…	2.1.3.3,2.1.3.9	ko:K00611,ko:K09065	ko00220,ko01100,ko01110,ko01130,ko01230,map00220,map01100,map01110,map01130,map01230	M00029,M00844,M00845	R01398,R07245	RC00096	ko00000,ko00001,ko00002,ko01000	-	-	iAF1260.b0273,iECDH10B_1368.ECDH10B_0261,iJO1366.b0273,iJR904.b0273,iY75_1357.Y75_RS01410	OTCace,OTCace_N
N5F16_03135	-3.18	dndD	DNA sulfur modification protein DndD	DNA sulfur modification protein DndD	ko:K19171	L	-	-	ko:K19171	-	-	-	-	ko00000,ko02048	-	-	-	AAA_23
N5F16_03140	-3.42	dndD	DNA sulfur modification protein DndD	DNA sulfur modification protein DndD	ko:K19171	L	-	-	ko:K19171	-	-	-	-	ko00000,ko02048	-	-	-	AAA_23
N5F16_03380	-2.13	hypothetical protein	-	-	-	-	-	-	-	-	-	-	-	-	-	-	-	-
N5F16_03385	-4.24	O-antigen ligase family protein	-	-	-	-	-	-	-	-	-	-	-	-	-	-	-	-
N5F16_03390	-8.45	yjiA	GTPase	cobalamin synthesis protein	-	S	GO:0003674,GO:0003824,GO:0003924,GO:0005488,GO:0005515,GO:0005575,GO:0005622,GO:0005623,GO:0005737,GO:0005829,GO:0006950,GO:0006974,GO:0008150,GO:0009987,GO:0016462,GO:0016787,GO:0016817,GO:0016818,GO:0017111,GO:0033554,GO:0042802,GO:0043167,GO:0043169,GO:0044424,GO:0044444,GO:0044464,GO:0046872,GO:0046914,GO:0050896,GO:0051716	-	-	-	-	-	-	-	-	-	-	CobW_C,cobW
N5F16_03395	-10.8	YbdD/YjiX family protein	YbdD/YjiX family protein	Selenoprotein, putative	-	S	GO:0006950,GO:0006974,GO:0008150,GO:0009987,GO:0033554,GO:0050896,GO:0051716	-	-	-	-	-	-	-	-	-	-	Sel_put
N5F16_03400	-32.41	carbon starvation protein A	pyruvate trnasporter YjiY	Carbon starvation protein	ko:K06200	T	GO:0005575,GO:0005623,GO:0005886,GO:0005887,GO:0006950,GO:0006974,GO:0007154,GO:0008150,GO:0009605,GO:0009987,GO:0009991,GO:0016020,GO:0016021,GO:0031224,GO:0031226,GO:0031667,GO:0031668,GO:0031669,GO:0033554,GO:0044425,GO:0044459,GO:0044464,GO:0050896,GO:0051716,GO:0071496,GO:0071944	-	ko:K06200	-	-	-	-	ko00000	-	-	-	CstA,CstA_5TM
N5F16_03880	-5.33	carA	glutamine-hydrolyzing carbamoyl-phosphate synthase small subunit	Carbamoyl-phosphate synthetase glutamine chain	ko:K01956	F	GO:0000050,GO:0003674,GO:0003824,GO:0004088,GO:0005575,GO:0005622,GO:0005623,GO:0005737,GO:0005829,GO:0005951,GO:0006082,GO:0006139,GO:0006206,GO:0006207,GO:0006220,GO:0006221,GO:0006520,GO:0006525,GO:0006526,GO:0006541,GO:0006725,GO:0006753,GO:0006793,GO:0006796,GO:0006807,GO:0008150,GO:0008152,GO:0008652,GO:0009058,GO:0009064,GO:0009084,GO:0009112,GO:0009117,GO:0009165,GO:0009218,GO:0009220,GO:…	6.3.5.5	ko:K01956	ko00240,ko00250,ko01100,map00240,map00250,map01100	M00051	R00256,R00575,R01395,R10948,R10949	RC00002,RC00010,RC00043,RC02750,RC02798,RC03314	ko00000,ko00001,ko00002,ko01000	-	-	iAPECO1_1312.APECO1_1950,iUTI89_1310.UTI89_C0036,ic_1306.c0040	CPSase_sm_chain,GATase
N5F16_04550	-2.43	rseP	sigma E protease regulator RseP	zinc metalloprotease	ko:K11749	M	GO:0000988,GO:0000989,GO:0003674,GO:0003824,GO:0004175,GO:0004222,GO:0005488,GO:0005515,GO:0005575,GO:0005623,GO:0005886,GO:0005887,GO:0006355,GO:0006508,GO:0006807,GO:0008150,GO:0008152,GO:0008233,GO:0008237,GO:0009889,GO:0009891,GO:0009893,GO:0010468,GO:0010556,GO:0010557,GO:0010604,GO:0010628,GO:0016020,GO:0016021,GO:0016787,GO:0019219,GO:0019222,GO:0019538,GO:0031224,GO:0031226,GO:0031323,GO:…	-	ko:K11749	ko02024,ko04112,map02024,map04112	-	-	-	ko00000,ko00001,ko01000,ko01002	-	-	-	PDZ,PDZ_2,Peptidase_M50
N5F16_04560	-2.81	skp	molecular chaperone Skp	Belongs to the skp family	ko:K06142	M	GO:0001530,GO:0003674,GO:0005488,GO:0005515,GO:0005575,GO:0005623,GO:0006457,GO:0006807,GO:0008104,GO:0008150,GO:0008152,GO:0008289,GO:0009279,GO:0009987,GO:0010467,GO:0016020,GO:0016043,GO:0019538,GO:0019867,GO:0022417,GO:0022607,GO:0030288,GO:0030312,GO:0030313,GO:0031647,GO:0031975,GO:0032978,GO:0033036,GO:0034613,GO:0042597,GO:0042802,GO:0043163,GO:0043165,GO:0043170,GO:0044085,GO:0044091,GO:…	-	ko:K06142	-	-	-	-	ko00000	-	-	-	OmpH
N5F16_05685	-2.27	mnmH	tRNA 2-selenouridine(34) synthase MnmH	Catalyzes the transfer of selenium from selenophosphate for conversion of 2-thiouridine to 2-selenouridine at the wobble position in tRNA	ko:K06917	H	GO:0001887,GO:0002097,GO:0002098,GO:0003674,GO:0003824,GO:0006139,GO:0006396,GO:0006399,GO:0006400,GO:0006725,GO:0006807,GO:0008033,GO:0008150,GO:0008152,GO:0009451,GO:0009987,GO:0010467,GO:0016070,GO:0016740,GO:0016785,GO:0034470,GO:0034641,GO:0034660,GO:0043170,GO:0043412,GO:0043828,GO:0044237,GO:0044238,GO:0046483,GO:0070329,GO:0071704,GO:0090304,GO:0140098,GO:0140101,GO:1901360	-	ko:K06917	-	-	-	-	ko00000,ko01000,ko03016	-	-	-	Rhodanese
N5F16_05690	-3.2	purK	5-(carboxyamino)imidazole ribonucleotide synthase	Catalyzes the ATP-dependent conversion of 5- aminoimidazole ribonucleotide (AIR) and HCO(3)(-) to N5- carboxyaminoimidazole ribonucleotide (N5-CAIR)	ko:K01589	F	GO:0000166,GO:0003674,GO:0003824,GO:0004638,GO:0005488,GO:0005524,GO:0005575,GO:0005622,GO:0005623,GO:0005737,GO:0005829,GO:0006139,GO:0006163,GO:0006164,GO:0006725,GO:0006753,GO:0006793,GO:0006796,GO:0006807,GO:0008144,GO:0008150,GO:0008152,GO:0009058,GO:0009117,GO:0009150,GO:0009152,GO:0009165,GO:0009259,GO:0009260,GO:0009987,GO:0016829,GO:0016830,GO:0016831,GO:0016874,GO:0016879,GO:0017076,GO:…	6.3.4.18	ko:K01589	ko00230,ko01100,ko01110,ko01130,map00230,map01100,map01110,map01130	M00048	R07404	RC01927	ko00000,ko00001,ko00002,ko01000	-	-	iECUMN_1333.ECUMN_0562,iYL1228.KPN_00477	ATP-grasp
N5F16_05695	-3.89	purE	5-(carboxyamino)imidazole ribonucleotide mutase	Catalyzes the conversion of N5-carboxyaminoimidazole ribonucleotide (N5-CAIR) to 4-carboxy-5-aminoimidazole ribonucleotide (CAIR)	ko:K01588	F	GO:0003674,GO:0003824,GO:0004638,GO:0005488,GO:0005515,GO:0005575,GO:0005622,GO:0005623,GO:0005737,GO:0005829,GO:0006139,GO:0006163,GO:0006164,GO:0006725,GO:0006753,GO:0006793,GO:0006796,GO:0006807,GO:0008150,GO:0008152,GO:0009058,GO:0009117,GO:0009150,GO:0009152,GO:0009165,GO:0009259,GO:0009260,GO:0009987,GO:0016829,GO:0016830,GO:0016831,GO:0016853,GO:0016866,GO:0018130,GO:0019438,GO:0019637,GO:…	5.4.99.18	ko:K01588	ko00230,ko01100,ko01110,ko01130,map00230,map01100,map01110,map01130	M00048	R07405	RC01947	ko00000,ko00001,ko00002,ko01000	-	-	iETEC_1333.ETEC_0575,iJN746.PP_5336,iPC815.YPO3076,iUTI89_1310.UTI89_C0551	AIRC
N5F16_05745	-2.64	fimI	type 1 fimbrial protein subunit FimI	Fimbrial protein	ko:K07351	NU	-	-	ko:K07351	-	-	-	-	ko00000,ko02035	-	-	-	Fimbrial
N5F16_05750	-3.27	fimC	type 1 fimbria chaperone FimC	PFAM pili assembly chaperone	ko:K07346,ko:K07353	M	-	-	ko:K07346,ko:K07353	-	-	-	-	ko00000,ko02035,ko02044,ko03110	-	-	-	PapD_C,PapD_N
N5F16_05755	-2.92	fimbrial biogenesis usher protein	fimbrial biogenesis usher protein	PFAM Fimbrial biogenesis outer membrane usher protein	ko:K07347,ko:K07354	NU	GO:0003674,GO:0005215,GO:0005575,GO:0005623,GO:0006810,GO:0008150,GO:0009279,GO:0009297,GO:0009987,GO:0015267,GO:0015288,GO:0015473,GO:0016020,GO:0016043,GO:0019867,GO:0022607,GO:0022803,GO:0022829,GO:0022857,GO:0030030,GO:0030031,GO:0030312,GO:0030313,GO:0031975,GO:0043711,GO:0044085,GO:0044462,GO:0044464,GO:0051179,GO:0051234,GO:0055085,GO:0071840,GO:0071944	-	ko:K07347,ko:K07354	ko05133,map05133	-	-	-	ko00000,ko00001,ko02000,ko02035,ko02044	1.B.11.3	-	-	PapC_C,PapC_N,Usher
N5F16_05960	-5.48	alsS	acetolactate synthase AlsS	Thiamine pyrophosphate enzyme, central domain	ko:K01652	EH	-	2.2.1.6	ko:K01652	ko00290,ko00650,ko00660,ko00770,ko01100,ko01110,ko01130,ko01210,ko01230,map00290,map00650,map00660,map00770,map01100,map01110,map01130,map01210,map01230	M00019,M00570	R00006,R00014,R00226,R03050,R04672,R04673,R08648	RC00027,RC00106,RC01192,RC02744,RC02893	ko00000,ko00001,ko00002,ko01000	-	-	-	TPP_enzyme_C,TPP_enzyme_M,TPP_enzyme_N
N5F16_05965	-4.83	(S)-acetoin forming diacetyl reductase	(S)-acetoin forming diacetyl reductase	Belongs to the short-chain dehydrogenases reductases (SDR) family	ko:K03366	IQ	-	1.1.1.304,1.1.1.76	ko:K03366	ko00650,map00650	-	R02855,R02946,R03707,R09078,R10505	RC00205,RC00525	ko00000,ko00001,ko01000	-	-	-	adh_short,adh_short_C2
N5F16_06225	-2.29	phosphoadenosine phosphosulfate reductase	phosphoadenosine phosphosulfate reductase	phosphoadenosine phosphosulfate	-	S	-	-	-	-	-	-	-	-	-	-	-	DUF3440,PAPS_reduct
N5F16_06335	-2.97	cspE	transcription antiterminator/RNA stability regulator CspE	SMART Cold shock protein	ko:K03704	K	GO:0001072,GO:0003674,GO:0003676,GO:0003677,GO:0003697,GO:0003723,GO:0003727,GO:0005488,GO:0005575,GO:0005622,GO:0005623,GO:0005737,GO:0005829,GO:0006355,GO:0008143,GO:0008150,GO:0009889,GO:0009890,GO:0009892,GO:0010468,GO:0010556,GO:0010558,GO:0010605,GO:0010629,GO:0019219,GO:0019222,GO:0031323,GO:0031324,GO:0031326,GO:0031327,GO:0031554,GO:0031564,GO:0043242,GO:0043244,GO:0044424,GO:0044444,GO:…	-	ko:K03704	-	-	-	-	ko00000,ko03000	-	-	iECW_1372.ECW_m0678,iWFL_1372.ECW_m0678	CSD
N5F16_06600	-6.33	potE	putrescine-ornithine antiporter	Catalyzes both the uptake and excretion of putrescine. The uptake of putrescine is dependent on the membrane potential and the excretion involves putrescine-ornithine antiporter activity	ko:K03294,ko:K03756	P	GO:0000064,GO:0003333,GO:0003674,GO:0005215,GO:0005342,GO:0005575,GO:0005623,GO:0005886,GO:0006810,GO:0006811,GO:0006812,GO:0006820,GO:0006855,GO:0006865,GO:0008150,GO:0008324,GO:0008509,GO:0008514,GO:0008519,GO:0015075,GO:0015101,GO:0015171,GO:0015179,GO:0015203,GO:0015238,GO:0015291,GO:0015293,GO:0015297,GO:0015298,GO:0015318,GO:0015489,GO:0015491,GO:0015496,GO:0015695,GO:0015696,GO:0015711,GO:…	-	ko:K03294,ko:K03756	-	-	-	-	ko00000,ko02000	2.A.3.2	-	iAF1260.b0692,iB21_1397.B21_00640,iBWG_1329.BWG_0551,iE2348C_1286.E2348C_0581,iECABU_c1320.ECABU_c07430,iECBD_1354.ECBD_2969,iECB_1328.ECB_00648,iECDH10B_1368.ECDH10B_0758,iECDH1ME8569_1439.ECDH1ME8569_0650,iECD_1391.ECD_00648,iECIAI1_1343.ECIAI1_0668,iECNA114_1301.ECNA114_0628,iECO103_1326.ECO103_0686,iECO26_1355.ECO26_0754,iECP_1309.ECP_0710,iECSE_1348.ECSE_0751,iECSF_1327.ECSF_0627,iECW_1372.E…	AA_permease_2
N5F16_06605	-6.77	speF	ornithine decarboxylase SpeF	PFAM Orn Lys Arg decarboxylase major region	ko:K01581	E	GO:0003674,GO:0003824,GO:0004586,GO:0005488,GO:0008144,GO:0016829,GO:0016830,GO:0016831,GO:0019842,GO:0030170,GO:0036094,GO:0043167,GO:0043168,GO:0048037,GO:0050662,GO:0070279,GO:0097159,GO:1901363	4.1.1.17	ko:K01581	ko00330,ko00480,ko01100,ko01110,ko01130,map00330,map00480,map01100,map01110,map01130	M00134	R00670	RC00299	ko00000,ko00001,ko00002,ko01000	-	-	iECW_1372.ECW_m0743,iWFL_1372.ECW_m0743	OKR_DC_1,OKR_DC_1_C,OKR_DC_1_N
N5F16_06630	-3.9	kdpB	potassium-transporting ATPase subunit KdpB	Part of the high-affinity ATP-driven potassium transport (or Kdp) system, which catalyzes the hydrolysis of ATP coupled with the electrogenic transport of potassium into the cytoplasm. This subunit is responsible for energy coupling to the transport system	ko:K01547	P	GO:0003674,GO:0003824,GO:0005215,GO:0005575,GO:0005623,GO:0005886,GO:0005887,GO:0006810,GO:0006811,GO:0006812,GO:0006813,GO:0008150,GO:0008324,GO:0008556,GO:0009987,GO:0015075,GO:0015077,GO:0015079,GO:0015318,GO:0015399,GO:0015405,GO:0015662,GO:0015672,GO:0016020,GO:0016021,GO:0016462,GO:0016787,GO:0016817,GO:0016818,GO:0016887,GO:0017111,GO:0019829,GO:0022804,GO:0022853,GO:0022857,GO:0022890,GO:…	3.6.3.12	ko:K01547	ko02020,map02020	-	-	-	ko00000,ko00001,ko01000	3.A.3.7	-	iECNA114_1301.ECNA114_0634,iECSF_1327.ECSF_0632	E1-E2_ATPase,Hydrolase
N5F16_06635	-3.33	kdpA	potassium-transporting ATPase subunit KdpA	Part of the high-affinity ATP-driven potassium transport (or Kdp) system, which catalyzes the hydrolysis of ATP coupled with the electrogenic transport of potassium into the cytoplasm. This subunit binds and transports the potassium across the cytoplasmic membrane	ko:K01546	P	GO:0003674,GO:0003824,GO:0005215,GO:0005488,GO:0005575,GO:0005623,GO:0005886,GO:0005887,GO:0006810,GO:0006811,GO:0006812,GO:0006813,GO:0008150,GO:0008324,GO:0008556,GO:0009987,GO:0015075,GO:0015077,GO:0015079,GO:0015318,GO:0015399,GO:0015405,GO:0015662,GO:0015672,GO:0016020,GO:0016021,GO:0016462,GO:0016787,GO:0016817,GO:0016818,GO:0016887,GO:0017111,GO:0019829,GO:0022804,GO:0022853,GO:0022857,GO:…	3.6.3.12	ko:K01546	ko02020,map02020	-	-	-	ko00000,ko00001,ko01000	3.A.3.7	-	iAPECO1_1312.APECO1_1369,iECUMN_1333.ECUMN_0780,iYL1228.KPN_00717	KdpA
N5F16_06775	-6.86	cydX	cytochrome bd-I oxidase subunit CydX	oxidoreductase activity, acting on diphenols and related substances as donors	ko:K00424	S	GO:0003674,GO:0003824,GO:0005575,GO:0005623,GO:0005886,GO:0005887,GO:0008150,GO:0008152,GO:0016020,GO:0016021,GO:0016491,GO:0016679,GO:0019867,GO:0031224,GO:0031226,GO:0044425,GO:0044459,GO:0044464,GO:0055114,GO:0071944	1.10.3.14	ko:K00424	ko00190,ko02020,map00190,map02020	M00153	-	-	ko00000,ko00001,ko01000	3.D.4.3	-	-	YbgT_YccB
N5F16_07470	-2.52	potF	spermidine/putrescine ABC transporter substrate-binding protein PotF	Required for the activity of the bacterial periplasmic transport system of putrescine	ko:K11073	P	GO:0003674,GO:0005488,GO:0005575,GO:0005623,GO:0006810,GO:0006811,GO:0006812,GO:0008150,GO:0015695,GO:0015696,GO:0015846,GO:0015847,GO:0019808,GO:0019810,GO:0030288,GO:0030313,GO:0031975,GO:0042597,GO:0043167,GO:0043169,GO:0044464,GO:0051179,GO:0051234,GO:0070405,GO:0071702,GO:0071705	-	ko:K11073	ko02010,map02010	M00300	-	-	ko00000,ko00001,ko00002,ko02000	3.A.1.11.2	-	iB21_1397.B21_00865,iECBD_1354.ECBD_2740,iECB_1328.ECB_00859,iECD_1391.ECD_00859,iEcHS_1320.EcHS_A0957,iEcolC_1368.EcolC_2742,iPC815.YPO1331	SBP_bac_8
N5F16_07475	-2.84	potG	putrescine ABC transporter ATP-binding subunit PotG	Part of the ABC transporter complex PotABCD involved in spermidine putrescine import. Responsible for energy coupling to the transport system	ko:K02052,ko:K11072,ko:K11076	P	GO:0005575,GO:0005623,GO:0005886,GO:0006810,GO:0006811,GO:0006812,GO:0008150,GO:0015695,GO:0015696,GO:0015846,GO:0015847,GO:0016020,GO:0016021,GO:0031224,GO:0032991,GO:0043190,GO:0044425,GO:0044459,GO:0044464,GO:0051179,GO:0051234,GO:0071702,GO:0071705,GO:0071944,GO:0098533,GO:0098796,GO:0098797,GO:1902494,GO:1902495,GO:1904949,GO:1990351	3.6.3.31	ko:K02052,ko:K11072,ko:K11076	ko02010,ko02024,map02010,map02024	M00193,M00299,M00300	-	-	ko00000,ko00001,ko00002,ko01000,ko02000	3.A.1.11,3.A.1.11.1,3.A.1.11.2	-	iSDY_1059.SDY_0740,iYL1228.KPN_00886	ABC_tran,TOBE_2
N5F16_07480	-2.32	potH	putrescine ABC transporter permease PotH	PFAM binding-protein-dependent transport systems inner membrane component	ko:K11075	P	GO:0005575,GO:0005623,GO:0005886,GO:0005887,GO:0006810,GO:0006811,GO:0006812,GO:0008150,GO:0015695,GO:0015696,GO:0015846,GO:0015847,GO:0016020,GO:0016021,GO:0031224,GO:0031226,GO:0032991,GO:0043190,GO:0044425,GO:0044459,GO:0044464,GO:0051179,GO:0051234,GO:0071702,GO:0071705,GO:0071944,GO:0098533,GO:0098796,GO:0098797,GO:1902494,GO:1902495,GO:1904949,GO:1990351	-	ko:K11075	ko02010,map02010	M00300	-	-	ko00000,ko00001,ko00002,ko02000	3.A.1.11.2	-	iAF1260.b0856,iBWG_1329.BWG_0709,iE2348C_1286.E2348C_0853,iECDH10B_1368.ECDH10B_0926,iECDH1ME8569_1439.ECDH1ME8569_0808,iEcDH1_1363.EcDH1_2786,iJO1366.b0856,iJR904.b0856,iY75_1357.Y75_RS04455	BPD_transp_1
N5F16_07485	-2.54	potI	putrescine ABC transporter permease PotI	PFAM binding-protein-dependent transport systems inner membrane component	ko:K11070,ko:K11074	P	GO:0005575,GO:0005623,GO:0005886,GO:0006810,GO:0006811,GO:0006812,GO:0008150,GO:0015695,GO:0015696,GO:0015846,GO:0015847,GO:0016020,GO:0016021,GO:0031224,GO:0032991,GO:0043190,GO:0044425,GO:0044459,GO:0044464,GO:0051179,GO:0051234,GO:0071702,GO:0071705,GO:0071944,GO:0098533,GO:0098796,GO:0098797,GO:1902494,GO:1902495,GO:1904949,GO:1990351	-	ko:K11070,ko:K11074	ko02010,map02010	M00299,M00300	-	-	ko00000,ko00001,ko00002,ko02000	3.A.1.11.1,3.A.1.11.2	-	iG2583_1286.G2583_1088,ic_1306.c0990	BPD_transp_1
N5F16_07510	-4.91	artJ	ABC transporter substrate-binding protein ArtJ	belongs to the bacterial solute-binding protein 3 family	ko:K09996,ko:K09997,ko:K10014	ET	GO:0003333,GO:0003674,GO:0005488,GO:0005575,GO:0005623,GO:0006810,GO:0006811,GO:0006812,GO:0006820,GO:0006855,GO:0006865,GO:0008150,GO:0015711,GO:0015802,GO:0015807,GO:0015809,GO:0015849,GO:0015893,GO:0016597,GO:0030288,GO:0030313,GO:0031406,GO:0031975,GO:0034220,GO:0034618,GO:0036094,GO:0042221,GO:0042493,GO:0042597,GO:0043090,GO:0043167,GO:0043168,GO:0043169,GO:0043177,GO:0044464,GO:0046942,GO:…	-	ko:K09996,ko:K09997,ko:K10014	ko02010,map02010	M00226,M00229	-	-	ko00000,ko00001,ko00002,ko02000	3.A.1.3.1,3.A.1.3.3	-	iG2583_1286.G2583_1094,iUMN146_1321.UM146_13350,iZ_1308.Z1090	SBP_bac_3
N5F16_07515	-3.51	artM	arginine ABC transporter permease ArtM	PFAM binding-protein-dependent transport systems inner membrane component	ko:K09998	P	GO:0003333,GO:0003674,GO:0005215,GO:0005342,GO:0005575,GO:0005623,GO:0005886,GO:0005887,GO:0006810,GO:0006811,GO:0006812,GO:0006820,GO:0006855,GO:0006865,GO:0008150,GO:0008509,GO:0008514,GO:0015075,GO:0015171,GO:0015318,GO:0015711,GO:0015802,GO:0015807,GO:0015809,GO:0015849,GO:0015893,GO:0016020,GO:0016021,GO:0022857,GO:0031224,GO:0031226,GO:0034220,GO:0042221,GO:0042493,GO:0043090,GO:0044425,GO:…	-	ko:K09998	ko02010,map02010	M00229	-	-	ko00000,ko00001,ko00002,ko02000	3.A.1.3.3	-	iAF1260.b0861,iAPECO1_1312.APECO1_1232,iB21_1397.B21_00872,iBWG_1329.BWG_0714,iE2348C_1286.E2348C_0858,iEC042_1314.EC042_0952,iEC55989_1330.EC55989_0906,iECABU_c1320.ECABU_c09020,iECBD_1354.ECBD_2733,iECB_1328.ECB_00866,iECDH10B_1368.ECDH10B_0931,iECDH1ME8569_1439.ECDH1ME8569_0813,iECD_1391.ECD_00866,iECED1_1282.ECED1_0826,iECH74115_1262.ECH74115_1021,iECIAI1_1343.ECIAI1_0900,iECIAI39_1322.ECIAI3…	BPD_transp_1
N5F16_07730	-2.06	cydD	cysteine/glutathione ABC transporter permease/ATP-binding protein CydD	ABC transporter	ko:K16013	P	GO:0000101,GO:0003333,GO:0003674,GO:0003824,GO:0005215,GO:0005319,GO:0005575,GO:0005623,GO:0005886,GO:0005887,GO:0006810,GO:0006811,GO:0006812,GO:0006820,GO:0006857,GO:0006865,GO:0006869,GO:0008150,GO:0009987,GO:0010876,GO:0015399,GO:0015405,GO:0015711,GO:0015804,GO:0015833,GO:0015849,GO:0016020,GO:0016021,GO:0016462,GO:0016787,GO:0016817,GO:0016818,GO:0016887,GO:0017111,GO:0019725,GO:0022804,GO:…	-	ko:K16013	ko02010,map02010	-	-	-	ko00000,ko00001,ko02000	3.A.1.129	-	iEC042_1314.EC042_0979,iECUMN_1333.ECUMN_1082,iETEC_1333.ETEC_0955	ABC_membrane,ABC_tran
N5F16_07905	-2.86	YcbK family protein	YcbK family protein	Bacterial protein of unknown function (DUF882)	-	S	-	-	-	-	-	-	-	-	-	-	-	Peptidase_M15_2
N5F16_07910	-3.82	MBL fold metallo-hydrolase	MBL fold metallo-hydrolase	hydroxyacylglutathione hydrolase activity	ko:K01069	T	-	3.1.2.6	ko:K01069	ko00620,map00620	-	R01736	RC00004,RC00137	ko00000,ko00001,ko01000	-	-	-	Lactamase_B,TPR_2
N5F16_08695	-2.2	mdoH	glucans biosynthesis glucosyltransferase MdoH	Involved in the biosynthesis of osmoregulated periplasmic glucans (OPGs)	ko:K03669	M	GO:0000271,GO:0003674,GO:0003824,GO:0005575,GO:0005623,GO:0005886,GO:0005887,GO:0005975,GO:0005976,GO:0006073,GO:0006950,GO:0006970,GO:0008150,GO:0008152,GO:0009058,GO:0009059,GO:0009250,GO:0009311,GO:0009312,GO:0009628,GO:0009987,GO:0016020,GO:0016021,GO:0016051,GO:0016740,GO:0016757,GO:0031224,GO:0031226,GO:0033692,GO:0034637,GO:0034645,GO:0043170,GO:0044042,GO:0044237,GO:0044238,GO:0044249,GO:…	-	ko:K03669	-	-	-	-	ko00000,ko01000,ko01003,ko02000	4.D.3.1.1	GT2	-	Glyco_trans_2_3,Glycos_transf_2
N5F16_08730	-2.51	cytochrome b	cytochrome b	Cytochrome b/b6/petB	ko:K12262	C	GO:0005575,GO:0005623,GO:0005886,GO:0016020,GO:0044464,GO:0071944	-	ko:K12262	-	-	-	-	ko00000	-	-	-	Ni_hydr_CYTB
N5F16_09320	-2	thiamine ABC transporter permease	thiamine ABC transporter permease	transport system permease component	ko:K05778	P	GO:0005575,GO:0005623,GO:0005886,GO:0016020,GO:0044464,GO:0071944	-	ko:K05778	-	M00192	-	-	ko00000,ko00002,ko02000	-	-	-	BPD_transp_1
N5F16_09500	-2.83	rpmI	50S ribosomal protein L35	Belongs to the bacterial ribosomal protein bL35 family	ko:K02916	J	GO:0003674,GO:0003735,GO:0005198,GO:0005575,GO:0005622,GO:0005623,GO:0005737,GO:0005829,GO:0005840,GO:0015934,GO:0022625,GO:0022626,GO:0032991,GO:0043226,GO:0043228,GO:0043229,GO:0043232,GO:0044391,GO:0044422,GO:0044424,GO:0044444,GO:0044445,GO:0044446,GO:0044464,GO:1990904	-	ko:K02916	ko03010,map03010	M00178	-	-	br01610,ko00000,ko00001,ko00002,ko03011	-	-	-	Ribosomal_L35p
N5F16_09505	-2.89	rplT	50S ribosomal protein L20	Binds directly to 23S ribosomal RNA and is necessary for the in vitro assembly process of the 50S ribosomal subunit. It is not involved in the protein synthesizing functions of that subunit	ko:K02887	J	GO:0000027,GO:0000900,GO:0003674,GO:0003676,GO:0003723,GO:0003729,GO:0003735,GO:0005198,GO:0005488,GO:0005575,GO:0005622,GO:0005623,GO:0005737,GO:0005829,GO:0005840,GO:0006355,GO:0006412,GO:0006417,GO:0006518,GO:0006807,GO:0006996,GO:0008150,GO:0008152,GO:0009058,GO:0009059,GO:0009889,GO:0009890,GO:0009892,GO:0009987,GO:0010467,GO:0010468,GO:0010556,GO:0010558,GO:0010605,GO:0010608,GO:0010629,GO:…	-	ko:K02887	ko03010,map03010	M00178	-	-	br01610,ko00000,ko00001,ko00002,ko03011	-	-	-	Ribosomal_L20
N5F16_09670	-2.61	fimbrial protein	fimbrial protein	Fimbrial protein	ko:K07349	NU	-	-	ko:K07349	-	-	-	-	ko00000,ko02035,ko02044	-	-	-	Fimbrial
N5F16_09675	-5.37	LuxR C-terminal-related transcriptional regulator	LuxR C-terminal-related transcriptional regulator	LuxR family transcriptional regulator	-	K	-	-	-	-	-	-	-	-	-	-	-	GerE
N5F16_09680	-8.95	fdhF	formate dehydrogenase subunit alpha	Belongs to the prokaryotic molybdopterin-containing oxidoreductase family	ko:K00123,ko:K22015	C	-	1.17.1.9,1.17.99.7	ko:K00123,ko:K22015	ko00630,ko00680,ko01100,ko01120,ko01200,map00630,map00680,map01100,map01120,map01200	-	R00519	RC02796	ko00000,ko00001,ko01000	-	-	-	Fer2_4,Fer4,Fer4_7,Molybdop_Fe4S4,Molybdopterin,Molydop_binding,NADH-G_4Fe-4S_3
N5F16_09880	-2.1	cfa	cyclopropane fatty acyl phospholipid synthase	Catalyzes the transfer of a methylene group from S-adenosyl-L-methionine to the cis double bond of an unsaturated fatty acid chain resulting in the replacement of the double bond with a methylene bridge	ko:K00574	M	GO:0003674,GO:0003824,GO:0005575,GO:0005622,GO:0005623,GO:0005737,GO:0005829,GO:0006629,GO:0008150,GO:0008152,GO:0008168,GO:0008757,GO:0008825,GO:0009987,GO:0016740,GO:0016741,GO:0030258,GO:0032259,GO:0044237,GO:0044238,GO:0044255,GO:0044424,GO:0044444,GO:0044464,GO:0071704	2.1.1.79	ko:K00574	-	-	-	-	ko00000,ko01000	-	-	iEC55989_1330.EC55989_1829,iECIAI1_1343.ECIAI1_1713,iECO103_1326.ECO103_1803,iECSE_1348.ECSE_1785,iEcE24377_1341.EcE24377A_1875	CMAS
N5F16_10460	-2.16	glucosyltransferase domain-containing protein	glucosyltransferase domain-containing protein	-	-	-	-	-	-	-	-	-	-	-	-	-	-	-
N5F16_10525	-2.98	hypothetical protein	hypothetical protein	-	-	-	-	-	-	-	-	-	-	-	-	-	-	-
N5F16_10535	-2.86	cold shock domain-containing protein	cold shock domain-containing protein	Cold shock	ko:K03704	K	-	-	ko:K03704	-	-	-	-	ko00000,ko03000	-	-	-	CSD
N5F16_10540	-2.28	iraM	anti-adapter protein IraM	Inhibits RpoS proteolysis by regulating RssB activity, thereby increasing the stability of the sigma stress factor RpoS during magnesium starvation	ko:K21638	S	GO:0000988,GO:0000989,GO:0003674,GO:0006355,GO:0006950,GO:0007154,GO:0008150,GO:0009267,GO:0009268,GO:0009605,GO:0009628,GO:0009889,GO:0009891,GO:0009892,GO:0009893,GO:0009894,GO:0009895,GO:0009987,GO:0009991,GO:0010350,GO:0010447,GO:0010468,GO:0010556,GO:0010557,GO:0010604,GO:0010605,GO:0010628,GO:0019219,GO:0019222,GO:0031323,GO:0031325,GO:0031326,GO:0031328,GO:0031667,GO:0031668,GO:0031669,GO:…	-	ko:K21638	-	-	-	-	ko00000	-	-	-	PmrD
N5F16_11020	-2.31	GGDEF domain-containing protein	GGDEF domain-containing protein	diguanylate cyclase	-	T	-	-	-	-	-	-	-	-	-	-	-	GGDEF,MASE5
N5F16_11585	-2.55	hypothetical protein	hypothetical protein	-	-	-	-	-	-	-	-	-	-	-	-	-	-	-
N5F16_13050	-2.07	prmC	peptide chain release factor N(5)-glutamine methyltransferase	Methylates the class 1 translation termination release factors RF1 PrfA and RF2 PrfB on the glutamine residue of the universally conserved GGQ motif	ko:K02493	J	GO:0003674,GO:0003824,GO:0005575,GO:0005622,GO:0005623,GO:0005737,GO:0005829,GO:0006412,GO:0006415,GO:0006464,GO:0006479,GO:0006518,GO:0006807,GO:0008150,GO:0008152,GO:0008168,GO:0008170,GO:0008213,GO:0008276,GO:0008757,GO:0009058,GO:0009059,GO:0009987,GO:0010467,GO:0010468,GO:0016043,GO:0016740,GO:0016741,GO:0018364,GO:0019222,GO:0019538,GO:0022411,GO:0032259,GO:0032984,GO:0034641,GO:0034645,GO:…	2.1.1.297	ko:K02493	-	-	R10806	RC00003,RC03279	ko00000,ko01000,ko03012	-	-	-	MTS,Methyltransf_31
N5F16_13105	-2.57	YciI family protein	YciI family protein	-	-	-	-	-	-	-	-	-	-	-	-	-	-	-
N5F16_13110	-2.08	hypothetical protein	hypothetical protein	-	-	-	-	-	-	-	-	-	-	-	-	-	-	-
N5F16_13115	-2.47	hypothetical protein	hypothetical protein	-	-	-	-	-	-	-	-	-	-	-	-	-	-	-
N5F16_13125	-2.24	hypothetical protein	hypothetical protein	-	-	-	-	-	-	-	-	-	-	-	-	-	-	-
N5F16_13130	-2.09	competence protein ComJ	competence protein ComJ	Competence protein J (ComJ)	-	S	-	-	-	-	-	-	-	-	-	-	-	ComJ
N5F16_13145	-2.24	competence protein ComJ	competence protein ComJ	Competence protein J (ComJ)	-	S	-	-	-	-	-	-	-	-	-	-	-	ComJ
N5F16_13190	-2.02	tssH	type VI secretion system ATPase TssH	C-terminal, D2-small domain, of ClpB protein	ko:K11907	O	-	-	ko:K11907	ko02025,ko03070,map02025,map03070	M00334	-	-	ko00000,ko00001,ko00002,ko02044	3.A.23.1	-	-	AAA,AAA_2,ClpB_D2-small,Clp_N
N5F16_13235	-2.22	type VI secretion system amidase immunity protein Tai4	type VI secretion system amidase immunity protein Tai4	Type VI secretion system (T6SS), amidase immunity protein	-	S	-	-	-	-	-	-	-	-	-	-	-	Tai4
N5F16_13290	-2.38	tssK	type VI secretion system baseplate subunit TssK	Bacterial Type VI secretion, VC_A0110, EvfL, ImpJ, VasE	ko:K11893	S	-	-	ko:K11893	ko02025,map02025	M00334	-	-	ko00000,ko00001,ko00002,ko02044	3.A.23.1	-	-	T6SS_VasE
N5F16_13510	-5.22	YobF family protein	YobF family protein
N5F16_13635	-3.42	purT	formate-dependent phosphoribosylglycinamide formyltransferase	Involved in the de novo purine biosynthesis. Catalyzes the transfer of formate to 5-phospho-ribosyl-glycinamide (GAR), producing 5-phospho-ribosyl-N-formylglycinamide (FGAR). Formate is provided by PurU via hydrolysis of 10-formyl-tetrahydrofolate	ko:K08289	F	GO:0003674,GO:0003824,GO:0004644,GO:0005575,GO:0005622,GO:0005623,GO:0005737,GO:0005829,GO:0006139,GO:0006163,GO:0006164,GO:0006725,GO:0006753,GO:0006793,GO:0006796,GO:0006807,GO:0008150,GO:0008152,GO:0008776,GO:0009058,GO:0009117,GO:0009150,GO:0009152,GO:0009165,GO:0009259,GO:0009260,GO:0009987,GO:0016301,GO:0016310,GO:0016740,GO:0016741,GO:0016742,GO:0016772,GO:0016774,GO:0018130,GO:0019438,GO:…	2.1.2.2	ko:K08289	ko00230,ko00670,ko01100,ko01110,ko01130,map00230,map00670,map01100,map01110,map01130	M00048	R04325,R04326	RC00026,RC00197,RC01128	ko00000,ko00001,ko00002,ko01000	-	-	iSDY_1059.SDY_1135	ATP-grasp,Epimerase
N5F16_13645	-2.01	edd	phosphogluconate dehydratase	Belongs to the IlvD Edd family	ko:K01690	EG	GO:0003674,GO:0003824,GO:0004456,GO:0005975,GO:0006082,GO:0008150,GO:0008152,GO:0009056,GO:0009987,GO:0016052,GO:0016054,GO:0016829,GO:0016835,GO:0016836,GO:0019520,GO:0019521,GO:0019752,GO:0032787,GO:0043436,GO:0044237,GO:0044238,GO:0044248,GO:0044262,GO:0044275,GO:0044281,GO:0044282,GO:0046176,GO:0046177,GO:0046395,GO:0071704,GO:0072329,GO:1901575	4.2.1.12	ko:K01690	ko00030,ko01100,ko01120,ko01200,map00030,map01100,map01120,map01200	M00008	R02036	RC00543	ko00000,ko00001,ko00002,ko01000	-	-	iEcolC_1368.EcolC_1781,iJN746.PP_1010,iPC815.YPO2533,iYL1228.KPN_02366	ILVD_EDD
N5F16_13825	-2.84	molecular chaperone	molecular chaperone	Pili and flagellar-assembly chaperone, PapD N-terminal domain	ko:K07346	M	-	-	ko:K07346	-	-	-	-	ko00000,ko02035,ko02044,ko03110	-	-	-	PapD_N
N5F16_13830	-2.64	spore coat U domain-containing protein	spore coat U domain-containing protein	Spore Coat Protein U domain	-	S	-	-	-	-	-	-	-	-	-	-	-	SCPU
N5F16_14540	-2.08	oligosaccharide flippase family protein	oligosaccharide flippase family protein	-	-	-	-	-	-	-	-	-	-	-	-	-	-	-
N5F16_14555	-2.05	oligosaccharide repeat unit polymerase	oligosaccharide repeat unit polymerase	-	-	-	-	-	-	-	-	-	-	-	-	-	-	-
N5F16_14565	-2.22	glycosyltransferase	glycosyltransferase	-	-	-	-	-	-	-	-	-	-	-	-	-	-	-
N5F16_14685	-2.1	TerC family protein	TerC family protein	membrane protein TerC	-	P	GO:0005575,GO:0005623,GO:0005886,GO:0016020,GO:0044464,GO:0071944	-	-	-	-	-	-	-	-	-	-	CBS,CorC_HlyC,TerC
N5F16_14790	-2.01	mandelate racemase family protein	mandelate racemase family protein	Mandelate racemase muconate lactonizing enzyme	-	M	-	-	-	-	-	-	-	-	-	-	-	MR_MLE_C,MR_MLE_N
N5F16_15110	-4.33	YeiH family protein	YeiH family protein	Belongs to the UPF0324 family	-	S	GO:0005575,GO:0005623,GO:0005886,GO:0016020,GO:0044464,GO:0071944	-	-	-	-	-	-	-	-	-	-	Cons_hypoth698
N5F16_15285	-2.13	apbE	FAD:protein FMN transferase ApbE	Flavin transferase that catalyzes the transfer of the FMN moiety of FAD and its covalent binding to the hydroxyl group of a threonine residue in a target flavoprotein	ko:K03734	H	GO:0000166,GO:0003674,GO:0003824,GO:0005488,GO:0005575,GO:0005623,GO:0005886,GO:0006464,GO:0006807,GO:0008150,GO:0008152,GO:0009897,GO:0009986,GO:0009987,GO:0016020,GO:0016740,GO:0017013,GO:0019538,GO:0030288,GO:0030313,GO:0031224,GO:0031226,GO:0031233,GO:0031237,GO:0031975,GO:0036094,GO:0036211,GO:0042597,GO:0043167,GO:0043168,GO:0043169,GO:0043170,GO:0043412,GO:0044237,GO:0044238,GO:0044260,GO:…	2.7.1.180	ko:K03734	-	-	-	-	ko00000,ko01000	-	-	-	ApbE
N5F16_15320	-2.46	nrdA	ribonucleoside-diphosphate reductase subunit alpha	Provides the precursors necessary for DNA synthesis. Catalyzes the biosynthesis of deoxyribonucleotides from the corresponding ribonucleotides	-	F	-	-	-	-	-	-	-	-	-	-	-	Ribonuc_red_lgC,Ribonuc_red_lgN
N5F16_15655	-2.55	cvpA	colicin V production protein	colicin V production	ko:K03558	S	GO:0005575,GO:0005623,GO:0005886,GO:0008150,GO:0008152,GO:0009058,GO:0009403,GO:0009404,GO:0009987,GO:0016020,GO:0019748,GO:0044237,GO:0044249,GO:0044464,GO:0044550,GO:0071944	-	ko:K03558	-	-	-	-	ko00000	-	-	-	Colicin_V
N5F16_15995	-2.4	RpoE-regulated lipoprotein	RpoE-regulated lipoprotein	Protein of unknown function (DUF1131)	-	S	-	-	-	-	-	-	-	-	-	-	-	DUF1131
N5F16_16210	-4.71	purM	phosphoribosylformylglycinamidine cyclo-ligase	Phosphoribosylformylglycinamidine cyclo-ligase	ko:K01933	F	GO:0003674,GO:0003824,GO:0004641,GO:0005575,GO:0005622,GO:0005623,GO:0005737,GO:0005829,GO:0006139,GO:0006163,GO:0006164,GO:0006725,GO:0006753,GO:0006793,GO:0006796,GO:0006807,GO:0008150,GO:0008152,GO:0009058,GO:0009117,GO:0009150,GO:0009152,GO:0009165,GO:0009259,GO:0009260,GO:0009987,GO:0016874,GO:0016879,GO:0016882,GO:0018130,GO:0019438,GO:0019637,GO:0019693,GO:0034641,GO:0034654,GO:0044237,GO:…	6.3.3.1	ko:K01933	ko00230,ko01100,ko01110,ko01130,map00230,map01100,map01110,map01130	M00048	R04208	RC01100	ko00000,ko00001,ko00002,ko01000	-	-	iECSF_1327.ECSF_2340	AIRS,AIRS_C
N5F16_16215	-3.21	purN	phosphoribosylglycinamide formyltransferase	Catalyzes the transfer of a formyl group from 10- formyltetrahydrofolate to 5-phospho-ribosyl-glycinamide (GAR), producing 5-phospho-ribosyl-N-formylglycinamide (FGAR) and tetrahydrofolate	ko:K11175	F	GO:0003674,GO:0003824,GO:0004644,GO:0005575,GO:0005622,GO:0005623,GO:0005737,GO:0005829,GO:0006950,GO:0006974,GO:0008150,GO:0009987,GO:0016740,GO:0016741,GO:0016742,GO:0033554,GO:0044424,GO:0044444,GO:0044464,GO:0050896,GO:0051716	2.1.2.2	ko:K11175	ko00230,ko00670,ko01100,ko01110,ko01130,map00230,map00670,map01100,map01110,map01130	M00048	R04325,R04326	RC00026,RC00197,RC01128	ko00000,ko00001,ko00002,ko01000	-	-	iAF1260.b2500,iBWG_1329.BWG_2264,iECDH10B_1368.ECDH10B_2666,iECDH1ME8569_1439.ECDH1ME8569_2426,iEcDH1_1363.EcDH1_1169,iJO1366.b2500,iJR904.b2500,iY75_1357.Y75_RS13050	Formyl_trans_N
N5F16_16440	-2.05	hscB	co-chaperone HscB	Co-chaperone involved in the maturation of iron-sulfur cluster-containing proteins. Seems to help targeting proteins to be folded toward HscA	ko:K04082	O	GO:0005575,GO:0005622,GO:0005623,GO:0005737,GO:0005829,GO:0006457,GO:0006807,GO:0008150,GO:0008152,GO:0009987,GO:0010467,GO:0019538,GO:0032991,GO:0043170,GO:0044238,GO:0044424,GO:0044444,GO:0044445,GO:0044464,GO:0051604,GO:0071704,GO:0097428,GO:1901564,GO:1902494,GO:1990230,GO:1990234	-	ko:K04082	-	-	-	-	ko00000,ko03029,ko03110	-	-	-	DnaJ,HSCB_C
N5F16_16605	-2.64	rseC	SoxR-reducing system protein RseC	PFAM Positive regulator of sigma(E) RseC MucC	ko:K03803	T	GO:0005575,GO:0005623,GO:0005886,GO:0006950,GO:0006979,GO:0008150,GO:0016020,GO:0044464,GO:0050896,GO:0071944	-	ko:K03803	-	-	-	-	ko00000,ko03021	-	-	-	RseC_MucC
N5F16_16610	-2.39	rseB	sigma-E factor regulatory protein RseB	-	-	-	-	-	-	-	-	-	-	-	-	-	-	MucB_RseB,MucB_RseB_C
N5F16_16620	-2.68	rpoE	RNA polymerase sigma factor RpoE	Belongs to the sigma-70 factor family. ECF subfamily	ko:K03088	K	GO:0005575,GO:0005622,GO:0005623,GO:0005737,GO:0006355,GO:0006950,GO:0006970,GO:0008150,GO:0009266,GO:0009628,GO:0009889,GO:0010468,GO:0010556,GO:0019219,GO:0019222,GO:0031323,GO:0031326,GO:0044424,GO:0044464,GO:0050789,GO:0050794,GO:0050896,GO:0051171,GO:0051252,GO:0060255,GO:0065007,GO:0080090,GO:1903506,GO:2000112,GO:2001141	-	ko:K03088	-	-	-	-	ko00000,ko03021	-	-	-	Sigma70_r2,Sigma70_r4_2
N5F16_16795	-2.17	rplS	50S ribosomal protein L19	This protein is located at the 30S-50S ribosomal subunit interface and may play a role in the structure and function of the aminoacyl-tRNA binding site	ko:K02884	J	GO:0000027,GO:0003674,GO:0003676,GO:0003723,GO:0003735,GO:0005198,GO:0005488,GO:0005575,GO:0005622,GO:0005623,GO:0005737,GO:0005829,GO:0005840,GO:0006412,GO:0006518,GO:0006807,GO:0006996,GO:0008150,GO:0008152,GO:0009058,GO:0009059,GO:0009987,GO:0010467,GO:0015934,GO:0016043,GO:0019538,GO:0019843,GO:0022607,GO:0022613,GO:0022618,GO:0022625,GO:0022626,GO:0032991,GO:0034622,GO:0034641,GO:0034645,GO:…	-	ko:K02884	ko03010,map03010	M00178	-	-	br01610,ko00000,ko00001,ko00002,ko03011	-	-	-	Ribosomal_L19
N5F16_16800	-2.21	trmD	tRNA (guanosine(37)-N1)-methyltransferase TrmD	Belongs to the RNA methyltransferase TrmD family	ko:K00554	J	GO:0000287,GO:0001510,GO:0002939,GO:0003674,GO:0003824,GO:0005488,GO:0005515,GO:0005575,GO:0005622,GO:0005623,GO:0005737,GO:0005829,GO:0006139,GO:0006396,GO:0006399,GO:0006400,GO:0006725,GO:0006807,GO:0008033,GO:0008150,GO:0008152,GO:0008168,GO:0008173,GO:0008175,GO:0008757,GO:0009019,GO:0009451,GO:0009987,GO:0010467,GO:0016070,GO:0016423,GO:0016740,GO:0016741,GO:0016772,GO:0016779,GO:0030488,GO:…	2.1.1.228	ko:K00554	-	-	R00597	RC00003,RC00334	ko00000,ko01000,ko03016	-	-	-	tRNA_m1G_MT
N5F16_17450	-5.62	Ig-like domain-containing protein	Ig-like domain-containing protein	COG3209 Rhs family protein	ko:K20276	M	-	-	ko:K20276	ko02024,map02024	-	-	-	ko00000,ko00001	-	-	-	Big_3_2,Big_3_3
N5F16_17720	-2.35	srlA	PTS glucitol/sorbitol transporter subunit IIC	PTS system enzyme II sorbitol-specific factor	ko:K02783	G	GO:0006810,GO:0008150,GO:0008643,GO:0009401,GO:0051179,GO:0051234,GO:0071702	-	ko:K02783	ko00051,ko02060,map00051,map02060	M00280	R05820	RC00017,RC03206	ko00000,ko00001,ko00002,ko02000	4.A.4.1	-	iSBO_1134.SBO_2816	EII-GUT
N5F16_17725	-2.93	PTS glucitol/sorbitol transporter subunit IIB	PTS glucitol/sorbitol transporter subunit IIB	PTS system, glucitol sorbitol-specific, IIBC subunit	ko:K02782,ko:K02783	G	GO:0003674,GO:0003824,GO:0005215,GO:0005575,GO:0005623,GO:0005886,GO:0006810,GO:0008150,GO:0008643,GO:0009401,GO:0015144,GO:0016020,GO:0016740,GO:0016772,GO:0016773,GO:0022804,GO:0022857,GO:0034219,GO:0044464,GO:0051179,GO:0051234,GO:0055085,GO:0071702,GO:0071944,GO:0090563	2.7.1.198	ko:K02782,ko:K02783	ko00051,ko02060,map00051,map02060	M00280	R05820	RC00017,RC03206	ko00000,ko00001,ko00002,ko01000,ko02000	4.A.4.1	-	iEC55989_1330.EC55989_2965,iECIAI1_1343.ECIAI1_2795,iECO103_1326.ECO103_3238,iECO111_1330.ECO111_3421,iECSE_1348.ECSE_2951,iEcE24377_1341.EcE24377A_2987,iUMNK88_1353.UMNK88_3375	EIIBC-GUT_C,EIIBC-GUT_N
N5F16_17730	-2.37	srlB	PTS glucitol/sorbitol transporter subunit IIA	system, glucitol sorbitol-specific	ko:K02781	G	GO:0003674,GO:0003824,GO:0006793,GO:0006796,GO:0006810,GO:0008150,GO:0008152,GO:0008643,GO:0009401,GO:0009987,GO:0016301,GO:0016310,GO:0016740,GO:0016772,GO:0016773,GO:0044237,GO:0051179,GO:0051234,GO:0071702	2.7.1.198	ko:K02781	ko00051,ko02060,map00051,map02060	M00280	R05820	RC00017,RC03206	ko00000,ko00001,ko00002,ko01000,ko02000	4.A.4.1	-	iB21_1397.B21_02519,iEC55989_1330.EC55989_2966,iECBD_1354.ECBD_1021,iECB_1328.ECB_02554,iECD_1391.ECD_02554,iECIAI39_1322.ECIAI39_2890,iECO111_1330.ECO111_3422,iECO26_1355.ECO26_3767,iECSE_1348.ECSE_2952,iECSP_1301.ECSP_3652,iECW_1372.ECW_m2903,iECs_1301.ECs3560,iEKO11_1354.EKO11_1071,iEcE24377_1341.EcE24377A_2988,iEcHS_1320.EcHS_A2840,iEcolC_1368.EcolC_1008,iG2583_1286.G2583_3352,iSSON_1240.SSON…	PTSIIA_gutA
N5F16_17735	-2.29	srlD	sorbitol-6-phosphate dehydrogenase	Belongs to the short-chain dehydrogenases reductases (SDR) family	ko:K00068,ko:K03366	IQ	GO:0003674,GO:0003824,GO:0005488,GO:0005515,GO:0008150,GO:0008152,GO:0009010,GO:0016491,GO:0016614,GO:0016616,GO:0042802,GO:0055114	1.1.1.140,1.1.1.304,1.1.1.76	ko:K00068,ko:K03366	ko00051,ko00650,map00051,map00650	-	R02855,R02946,R03707,R05607,R09078,R10505	RC00085,RC00205,RC00525	ko00000,ko00001,ko01000	-	-	iAF1260.b2705,iBWG_1329.BWG_2441,iEC55989_1330.EC55989_2967,iECDH10B_1368.ECDH10B_2873,iECDH1ME8569_1439.ECDH1ME8569_2615,iECIAI1_1343.ECIAI1_2797,iECO111_1330.ECO111_3423,iECO26_1355.ECO26_3768,iECW_1372.ECW_m2904,iEKO11_1354.EKO11_1070,iETEC_1333.ETEC_2896,iEcDH1_1363.EcDH1_0984,iEcE24377_1341.EcE24377A_2989,iJO1366.b2705,iJR904.b2705,iSDY_1059.SDY_2902,iUMNK88_1353.UMNK88_3377,iWFL_1372.ECW_m2…	adh_short
N5F16_17765	-5.32	norW	NADH:flavorubredoxin reductase NorW	One of at least two accessory proteins for anaerobic nitric oxide (NO) reductase. Reduces the rubredoxin moiety of NO reductase	ko:K12265	C	GO:0000166,GO:0000302,GO:0001505,GO:0003674,GO:0003824,GO:0005488,GO:0005575,GO:0005622,GO:0005623,GO:0005737,GO:0006807,GO:0006950,GO:0006979,GO:0008150,GO:0008152,GO:0009056,GO:0009987,GO:0010035,GO:0015044,GO:0016491,GO:0016730,GO:0016731,GO:0017144,GO:0033554,GO:0034599,GO:0034614,GO:0034641,GO:0035690,GO:0036094,GO:0042133,GO:0042135,GO:0042221,GO:0042493,GO:0042737,GO:0043167,GO:0043168,GO:…	-	ko:K12265	ko05132,map05132	-	-	-	ko00000,ko00001,ko01000	-	-	iEcHS_1320.EcHS_A2847,iSSON_1240.SSON_2855	Pyr_redox_2
N5F16_17770	-5.15	HoxN/HupN/NixA family nickel/cobalt transporter	HoxN/HupN/NixA family nickel/cobalt transporter	Belongs to the NiCoT transporter (TC 2.A.52) family	ko:K07241	P	-	-	ko:K07241	-	-	-	-	ko00000,ko02000	2.A.52.1	-	-	NicO
N5F16_17775	-6.28	hypF	carbamoyltransferase HypF	Along with HypE, it catalyzes the synthesis of the CN ligands of the active site iron of NiFe -hydrogenases using carbamoylphosphate as a substrate. It functions as a carbamoyl transferase using carbamoylphosphate as a substrate and transferring the carboxamido moiety in an ATP-dependent reaction to the thiolate of the C-terminal cysteine of HypE yielding a protein-S-carboxamide	ko:K04656	O	GO:0003674,GO:0003824,GO:0005488,GO:0006464,GO:0006807,GO:0008150,GO:0008152,GO:0008270,GO:0009987,GO:0010467,GO:0016740,GO:0016741,GO:0016743,GO:0019538,GO:0036211,GO:0043167,GO:0043169,GO:0043170,GO:0043412,GO:0044237,GO:0044238,GO:0044260,GO:0044267,GO:0046872,GO:0046914,GO:0046944,GO:0051604,GO:0071704,GO:1901564	-	ko:K04656	-	-	-	-	ko00000	-	-	-	Acylphosphatase,Sua5_yciO_yrdC,zf-HYPF
N5F16_17805	-5.11	formate hydrogenlyase maturation HycH family protein	formate hydrogenlyase maturation HycH family protein	Formate hydrogenlyase maturation protein HycH	ko:K12145,ko:K15834	E	-	-	ko:K12145,ko:K15834	-	-	-	-	ko00000,ko01000	-	-	-	HycH
N5F16_17810	-4.95	NADH-quinone oxidoreductase subunit B family protein	NADH-quinone oxidoreductase subunit B family protein	NADH ubiquinone oxidoreductase, 20 Kd subunit	ko:K14088,ko:K15832	C	-	-	ko:K14088,ko:K15832	-	-	-	-	ko00000	-	-	iEC55989_1330.EC55989_2985,iECNA114_1301.ECNA114_2753,iECSF_1327.ECSF_2512	Oxidored_q6
N5F16_17815	-5.97	formate hydrogenlyase complex iron-sulfur subunit	formate hydrogenlyase complex iron-sulfur subunit	4Fe-4S dicluster domain	ko:K12143,ko:K15831	C	-	-	ko:K12143,ko:K15831	-	-	-	-	ko00000	-	-	iAPECO1_1312.APECO1_3805,iECABU_c1320.ECABU_c29910,iECED1_1282.ECED1_3171,iECOK1_1307.ECOK1_3094,iUMN146_1321.UM146_02980,iUTI89_1310.UTI89_C3083,ic_1306.c3280	Fer4,Fer4_7
N5F16_17820	-6.46	hycE	formate hydrogenlyase subunit HycE	NADH dehydrogenase (ubiquinone), 30 kDa subunit	ko:K12142,ko:K14090,ko:K15830	C	GO:0003674,GO:0005488,GO:0016151,GO:0043167,GO:0043169,GO:0046872,GO:0046914	-	ko:K12142,ko:K14090,ko:K15830	-	-	-	-	ko00000,ko01000	-	-	iECED1_1282.ECED1_3172,iYL1228.KPN_03058	Complex1_30kDa,Complex1_49kDa,NiFeSe_Hases
N5F16_17825	-7.73	respiratory chain complex I subunit 1 family protein	respiratory chain complex I subunit 1 family protein	HycBCDEFG is part of the formate hydrogenlyase system which is involved in the cleaving of formate to dihydrogen and carbon dioxide	ko:K15829	C	GO:0005575,GO:0005623,GO:0005886,GO:0016020,GO:0044464,GO:0071944	-	ko:K15829	-	-	-	-	ko00000	-	-	iSFV_1184.SFV_2781,iYL1228.KPN_03059	NADHdh
N5F16_17830	-7.7	hycC	formate hydrogenlyase subunit 3	NADH Ubiquinone plastoquinone (Complex I)	ko:K05568,ko:K12137,ko:K15828	CP	GO:0005575,GO:0005623,GO:0005886,GO:0016020,GO:0044464,GO:0071944	-	ko:K05568,ko:K12137,ko:K15828	-	-	-	-	ko00000,ko01000,ko02000	2.A.63.1,2.A.63.2	-	iB21_1397.B21_02538,iECBD_1354.ECBD_1002,iECB_1328.ECB_02573,iECD_1391.ECD_02573,iECED1_1282.ECED1_3174,iECO111_1330.ECO111_3443,iECO26_1355.ECO26_3788,iECP_1309.ECP_2686,iEcHS_1320.EcHS_A2859,iLF82_1304.LF82_1065,iNRG857_1313.NRG857_13330	Proton_antipo_M
N5F16_17835	-6.2	4Fe-4S dicluster domain-containing protein	4Fe-4S dicluster domain-containing protein	4Fe-4S dicluster domain	ko:K15827	C	-	-	ko:K15827	-	-	-	-	ko00000	-	-	iAF1260.b2724,iBWG_1329.BWG_2460,iE2348C_1286.E2348C_2989,iEC042_1314.EC042_2918,iECABU_c1320.ECABU_c29950,iECDH10B_1368.ECDH10B_2892,iECDH1ME8569_1439.ECDH1ME8569_2634,iECED1_1282.ECED1_3175,iECO111_1330.ECO111_3444,iECO26_1355.ECO26_3789,iECP_1309.ECP_2687,iECUMN_1333.ECUMN_3046,iETEC_1333.ETEC_2915,iEcDH1_1363.EcDH1_0965,iEcHS_1320.EcHS_A2860,iEcSMS35_1347.EcSMS35_2849,iEcolC_1368.EcolC_0988,i…	Fer4,Fer4_9
N5F16_17845	-5.27	hypA	hydrogenase maturation nickel metallochaperone HypA	Probably plays a role in a hydrogenase nickel cofactor insertion step	ko:K04651	C	GO:0003674,GO:0005488,GO:0005575,GO:0005622,GO:0005623,GO:0005886,GO:0006807,GO:0008150,GO:0008152,GO:0008270,GO:0009898,GO:0010467,GO:0016020,GO:0016151,GO:0019538,GO:0019897,GO:0019898,GO:0031234,GO:0043167,GO:0043169,GO:0043170,GO:0044238,GO:0044424,GO:0044425,GO:0044459,GO:0044464,GO:0046872,GO:0046914,GO:0051604,GO:0071704,GO:0071944,GO:0098552,GO:0098562,GO:1901564	-	ko:K04651	-	-	-	-	ko00000,ko03110	-	-	-	HypA
N5F16_17850	-6	hypB	hydrogenase nickel incorporation protein HypB	TIGRFAM Hydrogenase accessory protein HypB	ko:K04652	KO	GO:0003674,GO:0003824,GO:0003924,GO:0005488,GO:0006807,GO:0008150,GO:0008152,GO:0008270,GO:0009058,GO:0009987,GO:0010467,GO:0016151,GO:0016462,GO:0016787,GO:0016817,GO:0016818,GO:0017111,GO:0019538,GO:0043167,GO:0043169,GO:0043170,GO:0044237,GO:0044238,GO:0044249,GO:0046872,GO:0046914,GO:0051186,GO:0051188,GO:0051604,GO:0071704,GO:1901564	-	ko:K04652	-	-	-	-	ko00000,ko03110	-	-	-	cobW
N5F16_17855	-8.24	HypC/HybG/HupF family hydrogenase formation chaperone	HypC/HybG/HupF family hydrogenase formation chaperone	PFAM hydrogenase expression formation protein (HUPF HYPC)	ko:K04653	O	GO:0003674,GO:0005488,GO:0005506,GO:0005515,GO:0006807,GO:0008144,GO:0008150,GO:0008152,GO:0010467,GO:0019538,GO:0042802,GO:0043167,GO:0043169,GO:0043170,GO:0044238,GO:0046872,GO:0046914,GO:0051604,GO:0071704,GO:1901564,GO:1902670	-	ko:K04653	-	-	-	-	ko00000	-	-	-	HupF_HypC
N5F16_17860	-4.79	hypD	hydrogenase formation protein HypD	Belongs to the HypD family	ko:K04654	O	GO:0003674,GO:0005488,GO:0005506,GO:0006464,GO:0006807,GO:0008144,GO:0008150,GO:0008152,GO:0009987,GO:0010467,GO:0019538,GO:0036211,GO:0042165,GO:0043167,GO:0043169,GO:0043170,GO:0043412,GO:0044237,GO:0044238,GO:0044260,GO:0044267,GO:0046872,GO:0046914,GO:0048037,GO:0051536,GO:0051539,GO:0051540,GO:0051604,GO:0070025,GO:0071704,GO:1901564	-	ko:K04654	-	-	-	-	ko00000	-	-	-	HypD
N5F16_17865	-4.4	hypE	hydrogenase expression/formation protein HypE	hydrogenase expression formation protein HypE	ko:K04655	O	GO:0006464,GO:0006807,GO:0008150,GO:0008152,GO:0009987,GO:0010467,GO:0018193,GO:0018198,GO:0018249,GO:0019538,GO:0036211,GO:0043170,GO:0043412,GO:0044237,GO:0044238,GO:0044260,GO:0044267,GO:0046892,GO:0051604,GO:0071704,GO:1901564	-	ko:K04655	-	-	-	-	ko00000	-	-	-	AIRS,AIRS_C
N5F16_17870	-3.34	flhA	formate hydrogenlyase transcriptional activator FlhA	Transcriptional regulator	ko:K15836	KT	GO:0000976,GO:0000984,GO:0001017,GO:0001067,GO:0001150,GO:0001158,GO:0003674,GO:0003676,GO:0003677,GO:0003690,GO:0005488,GO:0005515,GO:0005575,GO:0005622,GO:0005623,GO:0005737,GO:0005829,GO:0006139,GO:0006351,GO:0006355,GO:0006725,GO:0006807,GO:0008150,GO:0008152,GO:0009058,GO:0009059,GO:0009889,GO:0009891,GO:0009893,GO:0009987,GO:0010467,GO:0010468,GO:0010556,GO:0010557,GO:0010604,GO:0010628,GO:…	-	ko:K15836	-	-	-	-	ko00000,ko03000	-	-	-	GAF,GAF_2,HTH_8,Sigma54_activat
N5F16_18155	-2.22	DUF423 domain-containing protein	DUF423 domain-containing protein	Protein of unknown function (DUF423)	-	S	GO:0005575,GO:0005623,GO:0005886,GO:0016020,GO:0044464,GO:0071944	-	-	-	-	-	-	-	-	-	-	DUF423
N5F16_18210	-3.78	argA	amino-acid N-acetyltransferase	Belongs to the acetyltransferase family. ArgA subfamily	ko:K14682	E	GO:0003674,GO:0003824,GO:0004042,GO:0004358,GO:0006082,GO:0006520,GO:0006525,GO:0006526,GO:0006807,GO:0008080,GO:0008150,GO:0008152,GO:0008652,GO:0009058,GO:0009064,GO:0009084,GO:0009987,GO:0016053,GO:0016407,GO:0016410,GO:0016740,GO:0016746,GO:0016747,GO:0019752,GO:0043436,GO:0044237,GO:0044238,GO:0044249,GO:0044281,GO:0044283,GO:0046394,GO:0071704,GO:1901564,GO:1901566,GO:1901576,GO:1901605,GO:…	2.3.1.1	ko:K14682	ko00220,ko01100,ko01110,ko01130,ko01210,ko01230,map00220,map01100,map01110,map01130,map01210,map01230	M00028	R00259	RC00004,RC00064	ko00000,ko00001,ko00002,ko01000	-	-	iECP_1309.ECP_2830,iLF82_1304.LF82_0116,iNRG857_1313.NRG857_13920,iYL1228.KPN_03226	AA_kinase,Acetyltransf_1
N5F16_18430	-9.38	general stress protein	general stress protein	Stress-induced bacterial acidophilic repeat motif	ko:K06884	S	-	-	ko:K06884	-	-	-	-	ko00000	-	-	-	KGG
N5F16_18435	-15.42	ferritin-like domain-containing protein	ferritin-like domain-containing protein	Domain of unknown function (DUF892)	-	S	GO:0006950,GO:0006974,GO:0008150,GO:0009987,GO:0033554,GO:0050896,GO:0051716	-	-	-	-	-	-	-	-	-	-	DUF892
N5F16_18440	-19.32	ferritin-like domain-containing protein	ferritin-like domain-containing protein	protein conserved in bacteria	-	S	GO:0006950,GO:0006974,GO:0008150,GO:0009987,GO:0033554,GO:0050896,GO:0051716	-	-	-	-	-	-	-	-	-	-	DUF892
N5F16_18445	-2.78	manganese catalase family protein	manganese catalase family protein	Manganese containing catalase	ko:K07217	P	-	-	ko:K07217	-	-	-	-	ko00000	-	-	-	Mn_catalase
N5F16_18490	-2.57	SDR family oxidoreductase	SDR family oxidoreductase	KR domain	-	IQ	-	-	-	-	-	-	-	-	-	-	-	adh_short_C2
N5F16_18775	-2.06	glpX	class II fructose-bisphosphatase	Catalyzes the hydrolysis of fructose 1,6-bisphosphate to fructose 6-phosphate. Also displays a low activity toward glucose 1,6-bisphosphate, and no activity against ribulose 1,5- bisphosphate, fructose 2,6-bisphosphate, or fructose 1-phosphate	-	G	GO:0003674,GO:0003824,GO:0005488,GO:0005575,GO:0005622,GO:0005623,GO:0005737,GO:0005829,GO:0005975,GO:0005996,GO:0006006,GO:0006094,GO:0006793,GO:0006796,GO:0008150,GO:0008152,GO:0009058,GO:0009987,GO:0016051,GO:0016311,GO:0016787,GO:0016788,GO:0016791,GO:0019203,GO:0019318,GO:0019319,GO:0019637,GO:0030145,GO:0030388,GO:0042132,GO:0042578,GO:0043167,GO:0043169,GO:0044237,GO:0044238,GO:0044281,GO:…	-	-	-	-	-	-	-	-	-	iSF_1195.SF2920,iUMNK88_1353.UMNK88_3626	FBPase_glpX
N5F16_18780	-2.42	zinc-binding dehydrogenase	zinc-binding dehydrogenase	Alcohol dehydrogenase GroES-like domain	ko:K19956	E	-	-	ko:K19956	ko00051,map00051	-	R03234	RC00089	ko00000,ko00001,ko01000	-	-	-	ADH_N,ADH_zinc_N
N5F16_18785	-2.09	PTS mannitol transporter subunit IICB	PTS mannitol transporter subunit IICB	Phosphotransferase system, EIIC	ko:K02798,ko:K02799,ko:K02800	G	GO:0003674,GO:0003824,GO:0005215,GO:0005575,GO:0005623,GO:0005886,GO:0006810,GO:0008150,GO:0008643,GO:0009401,GO:0015144,GO:0016020,GO:0016740,GO:0016772,GO:0016773,GO:0022804,GO:0022857,GO:0034219,GO:0044464,GO:0051179,GO:0051234,GO:0055085,GO:0071702,GO:0071944,GO:0090563	2.7.1.197	ko:K02798,ko:K02799,ko:K02800	ko00051,ko02060,map00051,map02060	M00274	R02704	RC00017,RC03206	ko00000,ko00001,ko00002,ko01000,ko02000	4.A.2.1.12,4.A.2.1.2,4.A.2.1.24,4.A.2.1.5	-	-	PTS_EIIC,PTS_IIB
N5F16_19075	-2.63	hybrid sensor histidine kinase/response regulator	hybrid sensor histidine kinase/response regulator	Response regulator receiver domain	ko:K10819,ko:K20975	T	-	2.7.13.3	ko:K10819,ko:K20975	ko02020,ko02025,map02020,map02025	M00820	-	-	ko00000,ko00001,ko00002,ko01000,ko01001,ko02022	-	-	-	HATPase_c,HisKA,PAS_4,PAS_7,Response_reg,dCache_1
N5F16_19205	-2.89	hypothetical protein	hypothetical protein	-	-	-	-	-	-	-	-	-	-	-	-	-	-	-
N5F16_19315	-2.15	IS66 family transposase	IS66 family transposase	-	-	-	-	-	-	-	-	-	-	-	-	-	-	-
N5F16_19320	-2.37	EAL domain-containing protein	EAL domain-containing protein	EAL domain	-	T	-	-	-	-	-	-	-	-	-	-	-	EAL
N5F16_19395	-2.39	IS1 family transposase	IS1 family transposase	-	-	-	-	-	-	-	-	-	-	-	-	-	-	-
N5F16_20030	-3.6	autoinducer 2 import system permease LsrD	autoinducer 2 import system permease LsrD	Branched-chain amino acid transport system / permease component	ko:K10557	P	GO:0003674,GO:0005215,GO:0005575,GO:0005623,GO:0005886,GO:0006810,GO:0008150,GO:0008643,GO:0015144,GO:0015145,GO:0015749,GO:0016020,GO:0016021,GO:0022857,GO:0031224,GO:0034219,GO:0044425,GO:0044464,GO:0051119,GO:0051179,GO:0051234,GO:0055085,GO:0071702,GO:0071944	-	ko:K10557	ko02010,ko02024,map02010,map02024	M00219	-	-	ko00000,ko00001,ko00002,ko02000	3.A.1.2.8	-	iETEC_1333.ETEC_1585	BPD_transp_2
N5F16_20035	-4.77	lsrC	autoinducer 2 ABC transporter permease LsrC	Branched-chain amino acid transport system / permease component	ko:K10556	P	GO:0003674,GO:0005215,GO:0005575,GO:0005623,GO:0005886,GO:0006810,GO:0008150,GO:0008643,GO:0015144,GO:0015145,GO:0015749,GO:0016020,GO:0016021,GO:0022857,GO:0031224,GO:0034219,GO:0044425,GO:0044464,GO:0051119,GO:0051179,GO:0051234,GO:0055085,GO:0071702,GO:0071944	-	ko:K10556	ko02010,ko02024,map02010,map02024	M00219	-	-	ko00000,ko00001,ko00002,ko02000	3.A.1.2.8	-	iEKO11_1354.EKO11_2302,iPC815.YPO0411	BPD_transp_2
N5F16_20040	-3.12	lsrA	autoinducer 2 ABC transporter ATP-binding protein LsrA	ABC transporter	ko:K10558	P	-	-	ko:K10558	ko02010,ko02024,map02010,map02024	M00219	-	-	ko00000,ko00001,ko00002,ko02000	3.A.1.2.8	-	-	ABC_tran
N5F16_20115	-2.42	DUF1090 domain-containing protein	DUF1090 domain-containing protein	Protein of unknown function (DUF1090)	-	S	-	-	-	-	-	-	-	-	-	-	-	DUF1090
N5F16_20365	-2.61	DEAD/DEAH family ATP-dependent RNA helicase	DEAD/DEAH family ATP-dependent RNA helicase	DEAD-box RNA helicase involved in various cellular processes at low temperature, including ribosome biogenesis, mRNA degradation and translation initiation	ko:K05592	F	GO:0000027,GO:0003674,GO:0003676,GO:0003723,GO:0003724,GO:0003725,GO:0003727,GO:0003824,GO:0004004,GO:0004386,GO:0005488,GO:0005575,GO:0005622,GO:0005623,GO:0005737,GO:0005829,GO:0006139,GO:0006401,GO:0006417,GO:0006725,GO:0006807,GO:0006950,GO:0006996,GO:0008026,GO:0008150,GO:0008152,GO:0008186,GO:0009056,GO:0009057,GO:0009266,GO:0009314,GO:0009409,GO:0009628,GO:0009889,GO:0009891,GO:0009892,GO:…	3.6.4.13	ko:K05592	ko03018,map03018	-	-	-	ko00000,ko00001,ko01000,ko03009,ko03019	-	-	-	DEAD,DEADboxA,DbpA,Helicase_C
N5F16_20420	-3.87	argG	argininosuccinate synthase	Belongs to the argininosuccinate synthase family. Type 2 subfamily	ko:K01940	H	GO:0000050,GO:0000053,GO:0003674,GO:0003824,GO:0004055,GO:0005488,GO:0005515,GO:0005575,GO:0005622,GO:0005623,GO:0005737,GO:0005829,GO:0006082,GO:0006520,GO:0006525,GO:0006526,GO:0006575,GO:0006807,GO:0008150,GO:0008152,GO:0008652,GO:0009058,GO:0009064,GO:0009084,GO:0009987,GO:0016053,GO:0016874,GO:0016879,GO:0019627,GO:0019752,GO:0034641,GO:0042802,GO:0043436,GO:0043603,GO:0043604,GO:0044237,GO:…	6.3.4.5	ko:K01940	ko00220,ko00250,ko01100,ko01110,ko01130,ko01230,ko05418,map00220,map00250,map01100,map01110,map01130,map01230,map05418	M00029,M00844,M00845	R01954	RC00380,RC00629	ko00000,ko00001,ko00002,ko01000,ko04147	-	-	iSBO_1134.SBO_3210,iSbBS512_1146.SbBS512_E3599	Arginosuc_synth
N5F16_20820	-2.32	mreD	rod shape-determining protein MreD	Involved in formation of the rod shape of the cell. May also contribute to regulation of formation of penicillin-binding proteins	ko:K03571	M	GO:0005575,GO:0005623,GO:0005886,GO:0005887,GO:0008150,GO:0008360,GO:0016020,GO:0016021,GO:0022603,GO:0022604,GO:0031224,GO:0031226,GO:0044425,GO:0044459,GO:0044464,GO:0050789,GO:0050793,GO:0050794,GO:0051128,GO:0065007,GO:0065008,GO:0071944	-	ko:K03571	-	-	-	-	ko00000,ko03036	9.B.157.1	-	-	MreD
N5F16_20865	-2.11	accC	acetyl-CoA carboxylase biotin carboxylase subunit	Biotin carboxylase	ko:K01961	I	GO:0003674,GO:0003824,GO:0004075,GO:0005575,GO:0005622,GO:0005623,GO:0005737,GO:0005829,GO:0006082,GO:0006629,GO:0006631,GO:0006633,GO:0008150,GO:0008152,GO:0008610,GO:0009058,GO:0009889,GO:0009890,GO:0009892,GO:0009987,GO:0010565,GO:0016053,GO:0016874,GO:0016879,GO:0019216,GO:0019217,GO:0019222,GO:0019752,GO:0031323,GO:0031324,GO:0031326,GO:0031327,GO:0032787,GO:0042304,GO:0043436,GO:0044237,GO:…	6.3.4.14,6.4.1.2	ko:K01961	ko00061,ko00620,ko00640,ko00720,ko01100,ko01110,ko01120,ko01130,ko01200,ko01212,map00061,map00620,map00640,map00720,map01100,map01110,map01120,map01130,map01200,map01212	M00082,M00376	R00742,R04385	RC00040,RC00253,RC00367	ko00000,ko00001,ko00002,ko01000	-	-	iSF_1195.SF3294	Biotin_carb_C,Biotin_carb_N,CPSase_L_D2
N5F16_20870	-2.89	YhdT family protein	YhdT family protein	Protein of unknown function (DUF997)	-	S	-	-	-	-	-	-	-	-	-	-	-	DUF997
N5F16_21145	-2.3	rplQ	50S ribosomal protein L17	Ribosomal protein L17	ko:K02879	J	GO:0000027,GO:0003674,GO:0003735,GO:0005198,GO:0005575,GO:0005622,GO:0005623,GO:0005737,GO:0005829,GO:0005840,GO:0006412,GO:0006518,GO:0006807,GO:0006996,GO:0008150,GO:0008152,GO:0009058,GO:0009059,GO:0009987,GO:0010467,GO:0015934,GO:0016043,GO:0019538,GO:0022607,GO:0022613,GO:0022618,GO:0022625,GO:0022626,GO:0032991,GO:0034622,GO:0034641,GO:0034645,GO:0042254,GO:0042255,GO:0042273,GO:0043043,GO:…	-	ko:K02879	ko03010,map03010	M00178	-	-	br01610,ko00000,ko00001,ko00002,ko03011	-	-	-	Ribosomal_L17
N5F16_21340	-2.62	fkpA	FKBP-type peptidyl-prolyl cis-trans isomerase	peptidylprolyl	ko:K03772	M	-	5.2.1.8	ko:K03772	-	-	-	-	ko00000,ko01000,ko03110	-	-	-	FKBP_C,FKBP_N
N5F16_21450	-4.49	aspartate aminotransferase family protein	aspartate aminotransferase family protein	Involved in both the arginine and lysine biosynthetic pathways	ko:K00821,ko:K00840	E	GO:0003674,GO:0003824,GO:0003992,GO:0004069,GO:0005488,GO:0005515,GO:0006082,GO:0006520,GO:0006525,GO:0006526,GO:0006553,GO:0006591,GO:0006807,GO:0008144,GO:0008150,GO:0008152,GO:0008483,GO:0008652,GO:0009016,GO:0009058,GO:0009064,GO:0009066,GO:0009067,GO:0009084,GO:0009085,GO:0009089,GO:0009987,GO:0016053,GO:0016740,GO:0016769,GO:0019752,GO:0019842,GO:0030170,GO:0033359,GO:0036094,GO:0042450,GO:…	2.6.1.11,2.6.1.17,2.6.1.81	ko:K00821,ko:K00840	ko00220,ko00300,ko00330,ko01100,ko01110,ko01120,ko01130,ko01210,ko01230,map00220,map00300,map00330,map01100,map01110,map01120,map01130,map01210,map01230	M00016,M00028,M00845	R02283,R04217,R04475	RC00006,RC00062	ko00000,ko00001,ko00002,ko01000,ko01007	-	-	iSFV_1184.SFV_3365,iSF_1195.SF3378,iSFxv_1172.SFxv_3689,iSSON_1240.SSON_3490,iS_1188.S4385	Aminotran_3
N5F16_21875	-2.71	TRAP transporter large permease	TRAP transporter large permease	Tripartite ATP-independent periplasmic transporter, DctM component	-	G	-	-	-	-	-	-	-	-	-	-	-	DctM
N5F16_22175	-2.37	bcsC	cellulose synthase complex outer membrane protein BcsC	cellulose synthase	ko:K20543	O	-	-	ko:K20543	-	-	-	-	ko00000,ko02000	1.B.55.3	-	-	BCSC_C,TPR_16,TPR_19,TPR_8
N5F16_22190	-2.79	bcsA	UDP-forming cellulose synthase catalytic subunit	Cellulose synthase catalytic subunit	ko:K00694,ko:K20541	M	GO:0000271,GO:0005575,GO:0005623,GO:0005886,GO:0005975,GO:0005976,GO:0006073,GO:0008150,GO:0008152,GO:0009058,GO:0009059,GO:0009250,GO:0009987,GO:0016020,GO:0016051,GO:0030243,GO:0030244,GO:0033692,GO:0034637,GO:0034645,GO:0043170,GO:0044042,GO:0044237,GO:0044238,GO:0044249,GO:0044260,GO:0044262,GO:0044264,GO:0044464,GO:0051273,GO:0051274,GO:0071704,GO:0071944,GO:0090540,GO:1901576	2.4.1.12	ko:K00694,ko:K20541	ko00500,ko01100,ko02026,map00500,map01100,map02026	-	R02889	RC00005	ko00000,ko00001,ko01000,ko01003,ko02000	4.D.3.1.2,4.D.3.1.5,4.D.3.1.6	GT2	-	Cellulose_synt,Glyco_hydro_17,Glyco_tranf_2_3,Glycos_transf_2,PilZ
N5F16_22210	-2.52	bcsF	cellulose biosynthesis protein BcsF	Cellulose biosynthesis protein BcsF	-	S	-	-	-	-	-	-	-	-	-	-	-	CBP_BcsF
N5F16_22625	-2.51	YijD family membrane protein	YijD family membrane protein	Protein of unknown function (DUF1422)	-	S	GO:0005575,GO:0005623,GO:0005886,GO:0016020,GO:0044464,GO:0071944	-	-	-	-	-	-	-	-	-	-	DUF1422
N5F16_22645	-6.08	argH	argininosuccinate lyase	argininosuccinate lyase	ko:K01755,ko:K14681	E	GO:0003674,GO:0003824,GO:0004056,GO:0005575,GO:0005622,GO:0005623,GO:0005737,GO:0006082,GO:0006520,GO:0006525,GO:0006526,GO:0006591,GO:0006807,GO:0008150,GO:0008152,GO:0008652,GO:0009058,GO:0009064,GO:0009084,GO:0009987,GO:0016053,GO:0016829,GO:0016840,GO:0016842,GO:0019752,GO:0042450,GO:0043436,GO:0044237,GO:0044238,GO:0044249,GO:0044281,GO:0044283,GO:0044424,GO:0044464,GO:0046394,GO:0071704,GO:…	2.3.1.1,4.3.2.1	ko:K01755,ko:K14681	ko00220,ko00250,ko01100,ko01110,ko01130,ko01210,ko01230,map00220,map00250,map01100,map01110,map01130,map01210,map01230	M00028,M00029,M00844,M00845	R00259,R01086	RC00004,RC00064,RC00445,RC00447	ko00000,ko00001,ko00002,ko01000,ko04147	-	-	-	ASL_C2,Acetyltransf_1,Lyase_1
N5F16_22650	-6.45	argB	acetylglutamate kinase	Catalyzes the ATP-dependent phosphorylation of N-acetyl- L-glutamate	ko:K00930,ko:K22478	F	GO:0003674,GO:0003824,GO:0003991,GO:0004042,GO:0005488,GO:0006082,GO:0006520,GO:0006525,GO:0006526,GO:0006793,GO:0006796,GO:0006807,GO:0006950,GO:0006974,GO:0008080,GO:0008150,GO:0008152,GO:0008652,GO:0009058,GO:0009064,GO:0009084,GO:0009987,GO:0016053,GO:0016301,GO:0016310,GO:0016407,GO:0016410,GO:0016597,GO:0016740,GO:0016746,GO:0016747,GO:0016772,GO:0016774,GO:0019752,GO:0031406,GO:0033554,GO:…	2.3.1.1,2.7.2.8	ko:K00930,ko:K22478	ko00220,ko01100,ko01110,ko01130,ko01210,ko01230,map00220,map01100,map01110,map01130,map01210,map01230	M00028,M00845	R00259,R02649	RC00002,RC00004,RC00043,RC00064	ko00000,ko00001,ko00002,ko01000	-	-	iAPECO1_1312.APECO1_2508,iB21_1397.B21_03793,iEC55989_1330.EC55989_4441,iECB_1328.ECB_03844,iECDH10B_1368.ECDH10B_4147,iECDH1ME8569_1439.ECDH1ME8569_3827,iECD_1391.ECD_03844,iECH74115_1262.ECH74115_5419,iECIAI1_1343.ECIAI1_4167,iECO103_1326.ECO103_4715,iECOK1_1307.ECOK1_4431,iECS88_1305.ECS88_4414,iECSE_1348.ECSE_4252,iETEC_1333.ETEC_4227,iEcE24377_1341.EcE24377A_4498,iEcHS_1320.EcHS_A4193,iEcolC…	AA_kinase,NAT
N5F16_22655	-10.02	argC	N-acetyl-gamma-glutamyl-phosphate reductase	Catalyzes the NADPH-dependent reduction of N-acetyl-5- glutamyl phosphate to yield N-acetyl-L-glutamate 5-semialdehyde	ko:K00145	E	GO:0003674,GO:0003824,GO:0003942,GO:0006082,GO:0006520,GO:0006525,GO:0006526,GO:0006807,GO:0008150,GO:0008152,GO:0008652,GO:0009058,GO:0009064,GO:0009084,GO:0009987,GO:0016053,GO:0016491,GO:0016620,GO:0016903,GO:0019752,GO:0043436,GO:0044237,GO:0044238,GO:0044249,GO:0044281,GO:0044283,GO:0046394,GO:0055114,GO:0071704,GO:1901564,GO:1901566,GO:1901576,GO:1901605,GO:1901607	1.2.1.38	ko:K00145	ko00220,ko01100,ko01110,ko01130,ko01210,ko01230,map00220,map01100,map01110,map01130,map01210,map01230	M00028,M00845	R03443	RC00684	ko00000,ko00001,ko00002,ko01000	-	-	iSSON_1240.SSON_4131	Semialdhyde_dh,Semialdhyde_dhC
N5F16_23185	-2.48	rbsD	D-ribose pyranase	Catalyzes the interconversion of beta-pyran and beta- furan forms of D-ribose	ko:K06726	G	GO:0003674,GO:0003824,GO:0005215,GO:0005488,GO:0005515,GO:0005575,GO:0005622,GO:0005623,GO:0005737,GO:0005829,GO:0005975,GO:0005996,GO:0006014,GO:0006810,GO:0008150,GO:0008152,GO:0008643,GO:0009056,GO:0015144,GO:0015145,GO:0015146,GO:0015399,GO:0015405,GO:0015407,GO:0015591,GO:0015608,GO:0015611,GO:0015749,GO:0015750,GO:0015752,GO:0016052,GO:0016462,GO:0016787,GO:0016817,GO:0016818,GO:0016853,GO:…	5.4.99.62	ko:K06726	ko02010,map02010	-	R08247	RC02247	ko00000,ko00001,ko01000	-	-	iAF1260.b3748,iBWG_1329.BWG_3439,iECDH10B_1368.ECDH10B_3936,iECDH1ME8569_1439.ECDH1ME8569_3636,iECH74115_1262.ECH74115_5184,iECSP_1301.ECSP_4798,iECs_1301.ECs4690,iETEC_1333.ETEC_4039,iEcDH1_1363.EcDH1_4219,iJO1366.b3748,iJR904.b3748,iY75_1357.Y75_RS18330	RbsD_FucU
N5F16_23260	-2.91	atpG	F0F1 ATP synthase subunit gamma	Produces ATP from ADP in the presence of a proton gradient across the membrane. The gamma chain is believed to be important in regulating ATPase activity and the flow of protons through the CF(0) complex	ko:K02115	C	GO:0003674,GO:0003824,GO:0005215,GO:0005575,GO:0005622,GO:0005623,GO:0005886,GO:0006139,GO:0006163,GO:0006164,GO:0006725,GO:0006753,GO:0006754,GO:0006793,GO:0006796,GO:0006807,GO:0006810,GO:0006811,GO:0006812,GO:0008150,GO:0008152,GO:0008324,GO:0009058,GO:0009117,GO:0009123,GO:0009124,GO:0009126,GO:0009127,GO:0009141,GO:0009142,GO:0009144,GO:0009145,GO:0009150,GO:0009152,GO:0009156,GO:0009161,GO:…	-	ko:K02115	ko00190,ko00195,ko01100,map00190,map00195,map01100	M00157	-	-	ko00000,ko00001,ko00002,ko00194	3.A.2.1	-	iSSON_1240.SSON_3886,iYL1228.KPN_04138	ATP-synt
N5F16_23270	-2.28	F0F1 ATP synthase subunit epsilon	F0F1 ATP synthase subunit epsilon	Produces ATP from ADP in the presence of a proton gradient across the membrane	ko:K02114	C	GO:0003674,GO:0003824,GO:0005215,GO:0005575,GO:0005622,GO:0005623,GO:0005886,GO:0006139,GO:0006163,GO:0006164,GO:0006725,GO:0006753,GO:0006754,GO:0006793,GO:0006796,GO:0006807,GO:0006810,GO:0006811,GO:0006812,GO:0008150,GO:0008152,GO:0008324,GO:0009058,GO:0009117,GO:0009123,GO:0009124,GO:0009126,GO:0009127,GO:0009141,GO:0009142,GO:0009144,GO:0009145,GO:0009150,GO:0009152,GO:0009156,GO:0009161,GO:…	-	ko:K02114	ko00190,ko00195,ko01100,map00190,map00195,map01100	M00157	-	-	ko00000,ko00001,ko00002,ko00194	3.A.2.1	-	iSbBS512_1146.SbBS512_E4190	ATP-synt_DE,ATP-synt_DE_N
N5F16_23280	-2.89	glmS	glutamine--fructose-6-phosphate transaminase (isomerizing)	Catalyzes the first step in hexosamine metabolism, converting fructose-6P into glucosamine-6P using glutamine as a nitrogen source	ko:K00820	M	GO:0003674,GO:0003824,GO:0004360,GO:0005575,GO:0005622,GO:0005623,GO:0005737,GO:0005829,GO:0006002,GO:0006040,GO:0006047,GO:0006048,GO:0006139,GO:0006464,GO:0006486,GO:0006487,GO:0006725,GO:0006793,GO:0006796,GO:0006807,GO:0008150,GO:0008152,GO:0008483,GO:0009058,GO:0009059,GO:0009100,GO:0009101,GO:0009225,GO:0009226,GO:0009987,GO:0016740,GO:0016769,GO:0018130,GO:0019438,GO:0019538,GO:0019637,GO:…	2.6.1.16	ko:K00820	ko00250,ko00520,ko01100,ko01130,ko04931,map00250,map00520,map01100,map01130,map04931	-	R00768	RC00010,RC00163,RC02752	ko00000,ko00001,ko01000,ko01002	-	-	iE2348C_1286.E2348C_4039,iEC042_1314.EC042_4115,iECIAI39_1322.ECIAI39_4333,iECNA114_1301.ECNA114_3878,iECOK1_1307.ECOK1_4178,iECSF_1327.ECSF_3577,iECUMN_1333.ECUMN_4259,iEcSMS35_1347.EcSMS35_4097,iLF82_1304.LF82_0844,iNRG857_1313.NRG857_18570,iSFV_1184.SFV_3755,iSF_1195.SF3809,iSFxv_1172.SFxv_4151,iS_1188.S3959,iUMN146_1321.UM146_18835,iUTI89_1310.UTI89_C4281	GATase_6,SIS
